# Supplementary material for: A Deep Sequencing Approach to Comparatively Analyze the Transcriptome of Lifecycle Stages of the Filarial Worm, Brugia malayi
Source: PLoS Negl Trop Dis. 2011 Dec 13;5(12):e1409. doi: 10.1371/journal.pntd.0001409 (PMC3236722; doi:10.1371/journal.pntd.0001409)
Supplement: Dataset S1 — Gene-level RNA-seq read counts and RPKM values for Brugia malayi lifecycle transcriptome. (XLS) [file pntd.0001409.s007.xls]

## Sheet: RPKM
GENE	DESCRIPTION	GENE ONTOLOGY	EE	IM	MM	L3	L4	AM	AF	NB DISPERSION	QUARTILE RANK BY NB DISPERSION	OVERALL PATTERN ACROSS STAGES (FIGURE 3B)	AM vs AF	EE vs AF	EE vs AM	IM vs MM	L3 vs L4	FEMALE GERMLINE vs SOMATIC TISSUE
Bm1_00005	hypothetical protein		59.3759	28.2311	8.75872	52.1584	31.5912	7.07843	12.9234	0.716005	Q2				EE			GERMLINE
Bm1_00010	C2 domain containing protein		22.6723	0	0	1.48386	4.7817	11.0904	18.2797	1.76178	Q1	FEMALE/EGGS						GERMLINE
Bm1_00015	Homeobox protein Nkx-6.1	GO:0003677	0.279536	0	0	1.19399	17.7994	4.94537	0.716585	1.72405	Q1	LATE LARVAL					L4
Bm1_00020	hypothetical protein	GO:0004872; GO:0005488; GO:0007155; GO:0007160; GO:0007229; GO:0008305; GO:0016020; GO:0016021	58.8408	15.0585	5.45057	149.01	140.152	20.7912	80.7799	0.951076	Q2
Bm1_00025	tailless protein	GO:0003677; GO:0003700; GO:0005634; GO:0006350; GO:0006355; GO:0008270; GO:0043565; GO:0045449; GO:0046872	3.63397	4.08815	3.55139	24.8351	0	1.14803	0	1.34038	Q1	LATE LARVAL					L3
Bm1_00030	mucin		0	0	0	0.213176	0	0	0	0.860074	Q2
Bm1_00035	hypothetical protein		35.9174	7.20115	7.6458	17.9997	3.63921	2.47161	70.1946	1.05144	Q1	FEMALE/EGGS	AF		EE			GERMLINE
Bm1_00040	hypothetical protein		0	0	0	0	0	0	0
Bm1_00045	hypothetical protein		0	0	0	0	0	0	0
Bm1_00050	hypothetical protein		0	0	0	0	0	0	0
Bm1_00060	PHD-finger family protein	GO:0005515; GO:0008270	0	0	0	0	0	0	0
Bm1_00065	Cathepsin L-like precursor	GO:0004197; GO:0006508; GO:0008234	0.760047	0	0	398.578	0	0.240111	0	5.19262	Q1	LATE LARVAL					L3
Bm1_00070	myosin head (motor domain) containing protein	GO:0003774; GO:0005524; GO:0016459	4.66314	0	0	13.1126	2.43019	3.06909	6.97308	1.42579	Q1
Bm1_00075	Solute carrier family 35 member E1	GO:0016020; GO:0016021	18.8478	4.80076	4.17044	6.53154	0	5.84198	0.911619	1.03055	Q1			EE			L3
Bm1_00080	MGC82645 protein		91.6202	111	22.9585	150.014	90.8208	138.042	36.1333	0.59265	Q3
Bm1_00085	translation initiation factor 3 subunit 7	GO:0003743; GO:0006413	10.7434	12.5337	20.2207	10.4524	11.5371	16.3415	55.0808	0.618505	Q3
Bm1_00090	hypothetical protein		0	0	0	0	0	0	0
Bm1_00095	Cathepsin L-like precursor	GO:0008234	0.499087	0	0	47.8226	0	0.210226	0.213233	3.31605	Q1	LATE LARVAL					L3
Bm1_00100	AT hook motif family protein	GO:0003677	30.2689	20.0079	40.1098	33.8925	30.3338	39.3303	59.4007	0.442834	Q4
Bm1_00105	hypotetical protein, conserved	GO:0005515; GO:0008270; GO:0046872	0	0	0	0	0	0.306142	0	0.93217	Q2
Bm1_00110	hypothetical protein		3.32249	26.5795	28.8621	47.3049	61.285	7.93054	1.89269	1.01008	Q1
Bm1_00115	hypothetical protein		32.302	32.7052	25.2543	32.4235	42.2384	17.3481	20.7013	0.45335	Q4
Bm1_00120	ATP synthase epsilon chain, mitochondrial	GO:0000275; GO:0015986; GO:0016787; GO:0046933; GO:0046961	43.2847	159.892	20.2034	51.0498	160.139	111.844	14.905	0.777182	Q2		AM			IM
Bm1_00125	Zinc knuckle family protein	GO:0003676; GO:0008270	0.183708	0	0	0	0	0	0.235466	0.970356	Q2	FEMALE/EGGS						GERMLINE
Bm1_00130	Protein kinase domain containing protein	GO:0004672; GO:0004674; GO:0005524; GO:0006468; GO:0016301	69.9384	6.72793	3.89638	19.939	15.4891	3.35882	34.2814	0.951076	Q2	FEMALE/EGGS	AF		EE			GERMLINE
Bm1_00135	regulator of G-protein signaling rgs-7	GO:0004871	21.3092	26.4838	17.0566	11.8758	6.92275	17.6953	17.6883	0.47485	Q4
Bm1_00140	Cell division protein	GO:0000166; GO:0005515; GO:0005525; GO:0007049; GO:0031105; GO:0051301	117.646	86.3988	77.179	51.8364	77.2339	110.211	227.87	0.508318	Q3
Bm1_00150	hexokinase type II	GO:0000166; GO:0004396; GO:0005524; GO:0005975; GO:0006096; GO:0016301; GO:0016740; GO:0016773	0.511527	0	0.666536	0	0	51.281	0	3.83985	Q1	MALE	AM		MA
Bm1_00155	hypothetical protein		0.596344	0	1.16558	0	0	20.3467	0	2.67899	Q1	MALE	AM		MA
Bm1_00160	hypothetical protein	GO:0003735; GO:0005840; GO:0006412	16.123	46.2521	21.2714	1.29125	26.1241	22.9209	6.97459	0.826006	Q2						L4
Bm1_00165	KE2 family protein	GO:0006457; GO:0016272; GO:0051082	4.24464	3.60388	1.25228	19.8065	4.37106	11.6385	0.718559	0.951076	Q2		AM
Bm1_00170	DNA-directed RNA polymerase II 7.6 kDa polypeptide	GO:0003677; GO:0003899; GO:0006351; GO:0008270; GO:0045449	37.9058	89.6231	30.1377	110.18	91.3152	71.4444	2.47044	0.860074	Q2		AM	EE
Bm1_00175	LITAF-like protein		10.6407	11.4005	9.90365	31.7066	16.7081	17.6082	20.4578	0.48584	Q3
Bm1_00180	DnaJ chaperonine	GO:0005524; GO:0005737; GO:0006457; GO:0009408; GO:0031072; GO:0046872; GO:0051082	157.33	144.093	165.09	227.771	339.297	277.11	347.147	0.464021	Q4
Bm1_00185	40S ribosomal protein S26	GO:0003735; GO:0005622; GO:0005840; GO:0006412	1.17462	5.28569	9.18338	3.51203	13.356	2.96865	5.26943	0.6589	Q2
Bm1_00190	hypothetical protein		3.08046	5.77575	10.0348	25.1092	19.2645	5.839	2.63222	0.746058	Q2
Bm1_00195	40S ribosomal protein S26	GO:0003735; GO:0005622; GO:0005840; GO:0006412	1.90635	5.71894	2.48403	1.89995	11.5606	3.21198	4.0724	0.631749	Q3
Bm1_00200	hypothetical protein		0	0	0	1.27359	2.26025	0	2.54786	0.809436	Q2
Bm1_00205	ShTK domain containing protein		14.1529	1.31313	6.84433	397.236	645.361	621.534	99.8651	1.84046	Q1		AM	AF	MA			SOMATIC
Bm1_00210	hypothetical protein		9.30297	1.74428	1.51526	0.496701	0	0.979655	12.9176	1.26077	Q1	FEMALE/EGGS	AF					GERMLINE
Bm1_00215	hypothetical protein		27.2051	1.75304	2.0305	0.194132	0.295309	2.70759	116.593	2.25818	Q1	FEMALE/EGGS	AF		EE			GERMLINE
Bm1_00220	hypothetical protein		0	0	0	0	0	0	1.98733	1.07277	Q1
Bm1_00225	protein ZC84.6	GO:0004867	10.7063	0	0	0.457303	0	1.76921	4.96128	2.10593	Q1	FEMALE/EGGS						GERMLINE
Bm1_00230	Helix-loop-helix DNA-binding domain containing protein	GO:0003677; GO:0005634; GO:0030528; GO:0045449	15.4071	43.7445	43.7369	78.9708	95.5186	99.897	16.9268	0.6589	Q2				MA
Bm1_00235	hypothetical protein		6.08038	17.1008	7.42774	46.9107	21.6053	11.5254	0	1.11677	Q1		AM	EE
Bm1_00240	hypothetical protein	GO:0005230; GO:0006810; GO:0006811; GO:0016020; GO:0016021	0	0	0	3.8957	0	0.41162	1.67002	1.34038	Q1	LATE LARVAL
Bm1_00245	hypothetical protein		0	0	0	3.07691	0	23.4077	0	2.05829	Q1	MALE	AM		MA
Bm1_00250	tRNA-Ala		0	0	0	0	0	0	0
Bm1_00255	Notch signaling pathway homolog protein 1		27.0886	30.1192	42.991	9.93402	11.7362	17.5996	28.8278	0.531488	Q3
Bm1_00260	Protein set-1		27.087	26.6195	14.6049	20.8122	11.3285	17.9013	60.857	0.55538	Q3
Bm1_00265	hypothetical protein		20.67	19.0711	9.59147	40.619	32.4643	24.2408	16.0105	0.496995	Q3
Bm1_00270	ImpB/MucB/SamB family protein	GO:0003684; GO:0003887; GO:0005622; GO:0006281	16.6202	11.2063	12.6977	10.4982	9.84912	48.7091	8.53497	0.618505	Q3
Bm1_00275	S-phase kinase-associated protein SKR-1	GO:0005515; GO:0006511; GO:0016301	296.617	252.162	247.876	379.994	549.498	283.78	177.672	0.45335	Q4
Bm1_00280	2-oxoisovalerate dehydrogenase alpha subunit, mitochondrial precursor	GO:0008152; GO:0016624	4.76029	12.7506	3.10141	27.2556	24.2283	22.4862	1.74327	0.860074	Q2		AM
Bm1_00285	hypothetical protein		0	0	0	0	0	0	0
Bm1_00290	Zinc finger, C2H2 type family protein	GO:0003676; GO:0005622; GO:0008270	0	4.30686	4.20905	0.664312	0	0	0	2.42613	Q1	MICROFILARIAL
Bm1_00295	hypothetical protein		0	2.7687	0	3.15366	1.3992	0.388752	0	1.13949	Q1
Bm1_00300	Olfactomedin-like domain containing protein		10.5854	6.51106	5.06078	6.89592	2.07818	1.1548	2.24502	0.672817	Q2				EE			GERMLINE
Bm1_00305	protein F46F5.4		5.53748	2.0204	1.75513	17.4517	8.16831	10.0235	6.33029	0.68697	Q2
Bm1_00310	hypothetical protein		1.08342	0	0	0	0.82127	0.456361	2.31444	0.860074	Q2
Bm1_00315	hypothetical protein		0	0	0	58.0963	0	0	0	3.51135	Q1	LATE LARVAL					L3
Bm1_00320	protein R52.2		0.21838	0	0	0	0.248309	0	0.279905	0.809436	Q2
Bm1_00325	Pao retrotransposon peptidase family protein		0	0	0	0	0	0	0
Bm1_00330	hypothetical protein		9.12056	67.719	12.4786	77.1348	28.0005	12.1016	1.75353	1.01008	Q1
Bm1_00335	glutamate-gated chloride channel alpha3A subunit	GO:0005216; GO:0005230; GO:0005886; GO:0006810; GO:0006811; GO:0016020; GO:0016021; GO:0030054; GO:0045202; GO:0045211	7.04461	34.9162	10.3767	21.499	2.55394	2.06424	3.66408	0.913627	Q2						L3
Bm1_00340	MH1 domain containing protein	GO:0003700; GO:0005515; GO:0005622; GO:0005634; GO:0005667; GO:0006350; GO:0006355; GO:0007179; GO:0045449	29.3025	5.71043	28.4111	8.27835	13.1175	17.0565	85.7627	0.809436	Q2
Bm1_00345	hypothetical protein		37.9377	26.9064	6.44791	8.71869	4.68881	19.541	6.34254	0.716005	Q2
Bm1_00350	succinyl-CoA ligase	GO:0003824; GO:0003878; GO:0004775; GO:0005488; GO:0006099; GO:0008152; GO:0016874	48.8406	101.517	120.918	111.41	112.391	101.982	132.207	0.432469	Q4
Bm1_00355	Guanine nucleotide-binding protein alpha-12 subunit	GO:0000166; GO:0004871; GO:0005525; GO:0007165; GO:0007186; GO:0019001	0.8336	0	0	11.3345	5.37112	7.02261	0.178076	1.68734	Q1	LATE LARVAL	AM		MA
Bm1_00360	hypothetical protein		211.605	62.9084	75.7629	57.677	59.2481	52.9977	206.878	0.605473	Q3
Bm1_00365	transcription factor E2F3	GO:0003677; GO:0003700; GO:0005634; GO:0005667; GO:0006350; GO:0006355; GO:0045449	111.236	52.8569	39.0294	42.0942	33.9243	35.9207	88.0748	0.508318	Q3
Bm1_00370	hypothetical protein		46.5543	58.5864	91.3782	33.7453	30.0561	51.3509	92.6662	0.48584	Q3
Bm1_00375	Centromere/kinetochore Zw10 family protein	GO:0000166; GO:0000775; GO:0003924; GO:0005525; GO:0005634; GO:0007067	65.1557	57.6912	54.9399	57.3572	49.1393	60.1256	45.1315	0.392456	Q4
Bm1_00385	tRNA-Arg		0	0	0	0	0	0	0
Bm1_00390	CG1676-PA		113.078	126.2	155.791	42.6527	77.4958	83.6924	222.505	0.531488	Q3
Bm1_00395	hypothetical protein		13.4564	0.903771	0	0.514716	0	24.1107	1.0297	2.05829	Q1	MALE	AM	EE
Bm1_00400	U5 snRNP-associated 102 kDa protein	GO:0000398; GO:0005488; GO:0005622; GO:0005634; GO:0006396	85.2294	145.686	126.089	57.7012	79.253	86.7161	164.246	0.464021	Q4
Bm1_00405	LP10852p	GO:0003735; GO:0005622; GO:0005840; GO:0006412	16.5706	36.2933	24.6492	59.5039	31.6805	33.1699	10.3376	0.543342	Q3
Bm1_00410	hypothetical protein	GO:0003824	1.44232	21.0936	2.81909	62.5304	2.04999	3.4174	0	1.88151	Q1	LATE LARVAL	AM				L3
Bm1_00415	hypothetical protein		9.47525	0	3.36724	58.1324	0	20.6816	0	1.88151	Q1	LATE LARVAL	AM				L3
Bm1_00420	hypothetical protein		3.18595	3.1859	2.76759	0.680413	1.20753	2.23665	7.03278	0.645213	Q2
Bm1_00425	KMQK697		20.6537	22.0237	24.1064	15.4278	14.0238	28.5733	15.3064	0.432469	Q4
Bm1_00430	hypothetical protein	GO:0003735; GO:0005840; GO:0006412	10.1119	0	19.7642	2.87943	0	0	0	1.26077	Q1
Bm1_00435	hypothetical protein		0	0	0	0	0	0	0
Bm1_00440	Protein C21B10.09 in chromosome II		9.73255	11.3265	10.4953	10.7511	8.0136	13.1469	2.15079	0.531488	Q3
Bm1_00445	calcyclin binding protein-like		50.7804	43.4165	22.4973	326.29	88.5346	73.795	20.394	0.877589	Q2	LATE LARVAL
Bm1_00450	aminomethyltransferase	GO:0004047; GO:0005737; GO:0006546; GO:0008168; GO:0016740	22.6114	33.4952	21.9603	44.2712	8.62333	19.8771	58.5038	0.567608	Q3
Bm1_00455	RAMP4-2		144.067	93.0282	88.3901	305.195	637.616	183.685	32.2941	0.826006	Q2
Bm1_00460	DNL zinc finger family protein		9.7779	17.2856	1.3651	41.9138	15.0887	16.7689	3.13318	0.860074	Q2
Bm1_00465	hypothetical protein		1.29208	0	0	2.20756	14.6916	1.08851	19.3213	1.48629	Q1		AF	AF				SOMATIC
Bm1_00470	Protein-tyrosine phosphatase containing protein	GO:0004721; GO:0004725; GO:0006470; GO:0016311; GO:0016787; GO:0016791	0	0.673466	5.85042	8.56602	2.04208	35.555	2.1101	1.6168	Q1	MALE	AM	AF	MA			SOMATIC
Bm1_00475	PH domain containing protein		49.792	73.3775	87.9377	66.7352	64.601	53.0437	79.5847	0.412179	Q4
Bm1_00480	hypothetical protein	GO:0005216; GO:0006810; GO:0006811; GO:0016020; GO:0016021; GO:0055085	15.4634	20.0338	24.7129	29.4496	41.78	14.9649	18.3744	0.464021	Q4
Bm1_00485	hypothetical protein		7.01022	14.8449	9.67186	19.9033	41.2615	11.9851	1.58563	0.777182	Q2
Bm1_00490	CEH-25 homeobox protein	GO:0003677	83.2043	40.2526	33.3024	44.8183	89.7641	17.0453	24.3866	0.58003	Q3
Bm1_00495	hypothetical protein		0	0	0	0.584354	0	0	0	0.860074	Q2
Bm1_00500	hypothetical protein		0.429104	0	0	27.8593	1.46374	3.52459	0	2.36826	Q1	LATE LARVAL	AM				L3
Bm1_00505	hypothetical protein		8.21763	10.4657	16.9709	27.5504	47.6008	6.85758	18.8796	0.631749	Q3
Bm1_00510	LD21614p	GO:0003677; GO:0005634; GO:0045449	3.3739	3.54254	2.19815	4.75565	1.53452	3.26867	2.73882	0.464021	Q4
Bm1_00515	hypothetical protein		0.424096	0	0.331566	1.77523	3.85775	7.18128	1.30459	1.1864	Q1				MA
Bm1_00520	hypothetical protein		0.456028	0	0	35.4508	1.03705	0	0	2.89455	Q1	LATE LARVAL					L3
Bm1_00525	hypothetical protein		7.75248	6.54104	5.68222	14.6941	4.40748	19.5931	2.48416	0.631749	Q3
Bm1_00530	Rho-GTPase-activating		10.9631	12.9206	12.2445	17.3372	8.0136	25.7283	15.3901	0.464021	Q4
Bm1_00535	RhoGAP domain containing protein	GO:0005622; GO:0007165	46.5542	35.9463	40.1851	28.0233	24.4198	49.3137	40.9551	0.422251	Q4
Bm1_00540	prolyl oligopeptidase family protein	GO:0004252; GO:0006508	31.2301	41.7167	64.3249	31.678	39.1337	70.0695	59.5605	0.442834	Q4
Bm1_00545	T-complex protein 1, zeta subunit	GO:0000166; GO:0005515; GO:0005524; GO:0005737; GO:0006457; GO:0044267; GO:0051082	270.241	288.497	162.888	221.546	352.707	259.033	155.371	0.432469	Q4
Bm1_00550	Lipase family protein		72.4568	0	1.85731	0.202942	0.270121	0.600401	35.6258	2.61234	Q1	FEMALE/EGGS	AF		EE			GERMLINE
Bm1_00555	astacin protease protein 30	GO:0004222; GO:0006508; GO:0008233; GO:0016787	0	0	0	2.62624	0.607929	1.18234	0.513964	1.21064	Q1
Bm1_00560	hypothetical protein		0	0	0	0	0	0	0
Bm1_00565	hypothetical protein		25.4036	12.8111	3.42431	12.5345	0.996041	44.2782	0.842089	1.1864	Q1		AM	EE			L3
Bm1_00575	DOMON domain containing protein	GO:0003824; GO:0004500; GO:0006548; GO:0016052; GO:0030246	44.7014	5.01092	8.08414	28.6062	16.6411	8.44299	29.5653	0.68697	Q2
Bm1_00580	grainyhead transcription factor		31.656	27.6177	15.1526	31.7337	26.4449	1.63276	9.10859	0.730901	Q2				EE			GERMLINE
Bm1_00585	zgc:55839		8.83555	4.48895	6.68496	5.96528	7.45383	0.720334	3.65318	0.618505	Q3				EE			GERMLINE
Bm1_00590	hypothetical protein		91.7757	34.629	170.467	4.13918	86.8533	5.04234	263.394	1.21064	Q1		AF		EE		L4	GERMLINE
Bm1_00595	Serine-rich protein C30B4.01c precursor		0.561774	7.58382	2.19603	0.239952	2.55506	0	0	1.11677	Q1
Bm1_00600	hypothetical protein		40.1146	41.5787	7.92868	18.9632	38.4373	12.2457	5.48826	0.68697	Q2			EE
Bm1_00615	adenylate cyclase, type IX	GO:0004016; GO:0009190; GO:0016829; GO:0016849	15.7487	21.7212	24.3966	82.0546	40.2495	18.6689	12.6864	0.631749	Q3
Bm1_00620	hypothetical protein		1.36808	0.615628	0	0.292177	0	41.4913	3.15635	2.48603	Q1	MALE	AM		MA
Bm1_00625	hypothetical protein		0	0	0	0	0	13.7495	0	2.48603	Q1	MALE	AM		MA
Bm1_00630	polyprotein		14.8002	3.17141	0	5.41856	11.219	11.5777	2.70999	0.777182	Q2
Bm1_00635	hypothetical protein	GO:0003700; GO:0005634; GO:0006355; GO:0045449	12.3055	2.7687	4.81034	3.94207	0	1.16626	23.6587	1.1864	Q1	FEMALE/EGGS	AF		EE			GERMLINE
Bm1_00640	hypothetical protein		3.11056	1.61507	1.40302	5.05899	0.8162	1.66299	5.36701	0.618505	Q3
Bm1_00645	Transmembrane cell adhesion receptor mua-3 precursor	GO:0004872; GO:0005509; GO:0016021	28.9531	118.54	7.42167	48.3523	52.8898	33.2883	4.56274	0.895437	Q2		AM			IM
Bm1_00650	microfilarial sheath protein, identical		58.7193	0	1.80031	0.147535	2.09464	53.105	23501.9	5.19262	Q1	FEMALE/EGGS	AF	AF				SOMATIC
Bm1_00655	myosin heavy chain, nonmuscle type 1	GO:0000166; GO:0003774; GO:0003779; GO:0005524; GO:0016459	129.431	75.1722	92.9153	91.9527	212.946	153.711	139.214	0.45335	Q4
Bm1_00660	2700029M09Rik protein		63.2756	47.2021	29.5409	37.5296	57.1989	56.4418	18.3601	0.48584	Q3
Bm1_00665	Fibronectin type III domain containing protein		3.64493	0	0.274007	26.7362	21.0411	0.442882	2.06639	1.88151	Q1	LATE LARVAL
Bm1_00670	hypothetical protein		10.737	0	0	3.18697	3.72463	2.06969	2.09929	1.1864	Q1
Bm1_00675	nudE nuclear distribution gene		68.3376	51.5355	48.7047	38.2739	54.6642	219.15	73.3957	0.605473	Q3
Bm1_00680	Ras-related protein Rac1	GO:0000166; GO:0005525; GO:0005622; GO:0007264; GO:0016020	95.6997	110.736	98.0831	112.393	105.341	102.03	85.5541	0.392456	Q4
Bm1_00685	C2 domain containing protein		32.9722	26.0556	48.4128	18.5032	18.0445	13.6854	69.6115	0.567608	Q3
Bm1_00690	transporter	GO:0005215; GO:0006810; GO:0015520; GO:0015904; GO:0016020; GO:0016021; GO:0046677; GO:0055085	52.6005	48.118	35.3458	33.6843	35.7605	23.5475	48.7762	0.432469	Q4
Bm1_00695	nucleolar RNA-associated protein alpha		20.3146	17.9534	17.027	18.9175	15.4824	25.2083	18.1093	0.402248	Q4
Bm1_00700	RNA, U transporter 1	GO:0004484; GO:0006370; GO:0006397	25.179	20.8717	84.8286	27.2407	27.123	28.8873	133.975	0.68697	Q2
Bm1_00705	P. falciparum RESA-like protein with DnaJ domain		0.372715	0	0	0	0	42.3889	1.43317	2.97214	Q1	MALE	AM		MA
Bm1_00710	hypothetical protein		0	0	0.923938	0	0	51.0735	0	4.36027	Q1	MALE	AM		MA
Bm1_00715	RE35942p		0	11.4005	1.98073	49.2373	11.5228	4.80223	0	1.96727	Q1	LATE LARVAL	AM		MA
Bm1_00720	hypothetical protein		0.509075	0	1.13715	0.465949	0.330768	91.9001	0	3.51135	Q1	MALE	AM		MA
Bm1_00725	hypothetical protein		0	3.11478	0	0.295655	0	0	0	1.1864	Q1
Bm1_00730	hypothetical protein		1.64946	0	1.61198	0.176135	0	0	0.528545	0.877589	Q2
Bm1_00735	hypothetical protein		0	0	0	0.183963	1.95888	0	0	1.01008	Q1
Bm1_00740	hypothetical protein		4.97601	1.9471	2.53718	8.64029	10.332	7.79167	1.80246	0.631749	Q3
Bm1_00745	abnormal cell lineage protein 10 (Protein lin-10)	GO:0005515	50.5273	48.4831	14.5232	86.0102	34.6403	34.7418	14.7621	0.59265	Q3
Bm1_00750	RhoGEF domain containing protein	GO:0005089; GO:0005622; GO:0035023	19.0853	7.54522	10.8921	4.79218	5.49533	11.7783	13.527	0.519815	Q3
Bm1_00755	Variant SH3 domain containing protein		20.6491	14.6715	9.9129	12.3788	9.88594	18.3113	12.0726	0.442834	Q4
Bm1_00760	hypothetical protein	GO:0005488	7.52537	10.2197	8.27599	8.26191	5.38352	6.85856	6.46326	0.412179	Q4
Bm1_00765	hypothetical protein		8.7169	7.23305	6.52504	6.83921	6.18594	7.65599	11.9652	0.422251	Q4
Bm1_00770	hypothetical protein		2.06672	0	0	0.117702	0	10.9689	0	2.67899	Q1	MALE	AM	EE
Bm1_00775	collagen		1413.13	0.788077	0	0.0748044	0.398266	20.5816	2449.67	4.50835	Q1	FEMALE/EGGS	AF		EE			GERMLINE
Bm1_00780	hypothetical protein		0	0	0	2.0826	0	12.3227	0	2.61234	Q1	MALE	AM		MA
Bm1_00785	hypothetical protein	GO:0003676; GO:0008168; GO:0032259	20.3172	16.3526	9.03989	19.1202	21.4113	34.0235	11.4328	0.48584	Q3
Bm1_00790	PH domain containing protein	GO:0005515	11.0844	12.4697	7.73749	5.91814	5.85164	12.5062	6.84994	0.45335	Q4
Bm1_00795	E1-E2 ATPase family protein	GO:0003824; GO:0004008; GO:0005524; GO:0006754; GO:0006825; GO:0008152; GO:0015662; GO:0016020; GO:0016021; GO:0016820; GO:0030001; GO:0046872	12.5408	8.55038	6.31358	23.6379	14.0434	14.5267	7.79345	0.496995	Q3
Bm1_00800	hypothetical protein		11.3546	8.80948	18.3668	12.0412	4.452	20.7806	3.0111	0.605473	Q3
Bm1_00805	MRG family protein	GO:0000785; GO:0003682; GO:0005634; GO:0006333	31.5144	59.4836	60.2858	48.0745	48.141	53.3807	70.8416	0.422251	Q4
Bm1_00810	Variant SH3 domain containing protein	GO:0005515; GO:0005737	59.2837	68.023	53.1496	113.408	305.547	82.1715	55.4201	0.631749	Q3
Bm1_00815	Cuticle collagen 14	GO:0042302	94.782	39.8735	24.5192	5.82603	22.1883	12.9586	39.9422	0.761483	Q2				EE			GERMLINE
Bm1_00820	RIKEN cDNA 2700023J09		12.7036	23.4525	7.63996	1.80872	0	1.64648	1.25252	1.2867	Q1
Bm1_00825	hypothetical protein		2.20241	9.16737	2.58283	23.2593	23.1643	15.5854	0.988019	0.99002	Q2		AM		MA
Bm1_00830	Aminopeptidase ZK353.6 in chromosome III	GO:0004177; GO:0005622; GO:0006508	40.4628	69.3885	27.1931	103.153	73.8242	97.4283	25.8571	0.55538	Q3
Bm1_00840	succinyl-CoA ligase	GO:0003824; GO:0004775; GO:0005524; GO:0008152; GO:0016874	52.8416	76.1869	53.6436	96.6379	69.1012	48.5323	68.3002	0.422251	Q4
Bm1_00845	hypothetical protein		3.9678	0	1.19312	0.521471	0.694092	16.5847	0.391206	1.45567	Q1	MALE	AM
Bm1_00850	hypothetical protein		18.5185	23.8091	50.3587	11.349	19.8794	60.9014	37.0044	0.567608	Q3
Bm1_00855	hypothetical protein		0	0	0	3.04491	1.01321	0	0	1.26077	Q1	LATE LARVAL
Bm1_00860	Transcription factor IIA, alpha/beta subunit family protein	GO:0003702; GO:0005672; GO:0006367	128.078	91.9918	133.065	125.373	152.009	193.087	203.527	0.422251	Q4
Bm1_00865	excretory/secretory protein Juv-p120 precursor		1.92741	0.963689	0	2.01242	2.43507	2.43561	71.3682	2.01209	Q1	FEMALE/EGGS	AF	AF				SOMATIC
Bm1_00870	cathepsin L-like precursor	GO:0006508; GO:0008234	0.597366	0	0	11.2268	0	0	0.255222	2.48603	Q1	LATE LARVAL					L3
Bm1_00875	Notch signaling pathway homolog protein 1		0	0	0	0	0	0	0
Bm1_00880	tRNA-Ala		0	0	0	0	0	0	0
Bm1_00885	Immunoglobulin I-set domain containing protein		112.602	45.9536	57.1786	56.1474	109.045	100.569	64.8063	0.464021	Q4
Bm1_00895	von Willebrand factor type A domain containing protein		2.42265	0	0	374.026	243.513	19.8992	3.26046	2.97214	Q1	LATE LARVAL			MA
Bm1_00900	Voltage-gated potassium channel, Shaw-family (KCNC, Kv3-like) alpha-subunit	GO:0005216; GO:0005244; GO:0005249; GO:0005267; GO:0005515; GO:0006810; GO:0006811; GO:0006813; GO:0008076; GO:0016020; GO:0016021; GO:0055085	13.2785	10.864	11.0105	3.26551	1.60133	8.38978	5.02849	0.631749	Q3
Bm1_00905	Voltage-gated potassium channel, Shaw-family (KCNC, Kv3-like) alpha-subunit	GO:0005216; GO:0005249; GO:0005267; GO:0006810; GO:0006811; GO:0006813; GO:0008076; GO:0016020; GO:0016021; GO:0055085	17.9332	2.50615	5.66045	2.18853	5.31937	4.78567	29.6957	0.860074	Q2	FEMALE/EGGS	AF					GERMLINE
Bm1_00910	Zinc finger, C2H2 type family protein	GO:0005515; GO:0005622; GO:0008270	1.04251	12.7942	15.1896	1.41683	37.9324	10.8984	7.40997	1.01008	Q1			AF	MA		L4	SOMATIC
Bm1_00915	hypothetical protein	GO:0005794; GO:0005975; GO:0008107; GO:0016020	11.8104	6.81359	0	59.63	5.50935	9.18426	0.7763	1.45567	Q1	LATE LARVAL		EE			L3
Bm1_00920	Hypothetical 30.5 kDa protein ZK1321.3 in chromosome II, putative	GO:0005215; GO:0006810; GO:0016020	3.94194	9.85468	3.42431	35.2648	10.9565	15.4974	1.12278	0.913627	Q2		AM
Bm1_00925	pfAARP2 protein		3.95535	12.4591	4.63855	6.08205	6.2964	22.4921	0.506972	0.826006	Q2		AM
Bm1_00930	Hypothetical UPF0028 protein ZK370.4 in chromosome III, putative	GO:0004622; GO:0005789; GO:0006629; GO:0008152; GO:0046470	14.4932	19.8309	16.9845	16.9942	18.7027	35.0997	11.8142	0.45335	Q4
Bm1_00935	myosin heavy chain B (MHC B)	GO:0003774; GO:0005524; GO:0016459	39.9856	128.686	64.0563	448.112	487.605	179.008	81.2556	0.826006	Q2	LATE LARVAL
Bm1_00940	hypothetical protein		21.443	5.56684	31.4335	0.176135	0	407.495	3.43554	2.89455	Q1	MALE	AM		MA
Bm1_00945	Zinc finger, C2H2 type family protein	GO:0005622; GO:0008270	0	0	0	0	0	0	0
Bm1_00950	hypothetical protein		0.760047	0	0	0.892764	0.432106	0.240111	1.46127	0.761483	Q2
Bm1_00955	Protein kinase domain containing protein	GO:0004672; GO:0004674; GO:0005524; GO:0006468; GO:0016301	1.10356	0	1.07848	27.0446	5.9603	1.56884	0.707234	1.6168	Q1	LATE LARVAL
Bm1_00960	hypothetical protein		0	0	0	1.83963	0.97944	0.816379	0	1.11677	Q1
Bm1_00965	Eukaryotic-type carbonic anhydrase family protein	GO:0004089; GO:0005576; GO:0006730; GO:0008270	2.44301	2.19867	0.636663	5.42615	0.740753	2.46972	1.46127	0.631749	Q3
Bm1_00970	hypothetical protein		122.302	81.1991	29.3908	0	0	5.06718	71.3126	2.05829	Q1		AF		EE			GERMLINE
Bm1_00975	CUT domain containing protein	GO:0003677	25.3396	17.6785	28.4111	6.54437	3.12693	3.2269	13.344	0.746058	Q2				EE			GERMLINE
Bm1_00980	hypothetical protein		0	0	0	0.318398	0	0	0	0.860074	Q2
Bm1_00985	hypothetical protein		0	0	0	126.744	0	0	0	5.19262	Q1	LATE LARVAL					L3
Bm1_00990	Tubulin binding cofactor A family protein	GO:0005874; GO:0007021; GO:0051082	26.6889	32.8839	57.1327	65.0054	50.5777	75.4816	31.7647	0.47485	Q4
Bm1_00995	hypothetical protein	GO:0005083	26.1386	36.0885	24.964	52.7362	42.3298	29.2145	32.7414	0.422251	Q4
Bm1_01005	hypothetical protein		0.332724	0.748617	4.55228	0.213176	0	224.522	0.426465	3.61578	Q1	MALE	AM		MA
Bm1_01010	guanine nucleotide-binding protein G-o protein alpha subunit, putative	GO:0004871; GO:0007165; GO:0007186; GO:0019001	25.2144	60.9651	63.2584	53.2065	39.3678	9.51121	13.0238	0.631749	Q3
Bm1_01015	phosphatase-like	GO:0016787	2.14025	0	0.929606	0.609449	0.540795	33.3563	0.304805	2.01209	Q1	MALE	AM		MA
Bm1_01020	hypothetical protein		51.1751	137.54	160.278	98.088	56.8702	98.3157	42.0929	0.519815	Q3
Bm1_01025	ICHIT		8.19779	20.4941	5.93443	0.389061	11.0475	6.52251	1.55665	0.913627	Q2						L4
Bm1_01030	hypothetical protein		118.93	41.6248	41.3252	42.8969	37.0629	22.2649	71.7019	0.543342	Q3
Bm1_01035	hypothetical protein	GO:0005089; GO:0005622; GO:0035023	144.139	60.0761	54.8876	116.9	61.4535	34.8464	101.491	0.519815	Q3
Bm1_01040	hypothetical protein	GO:0000166; GO:0003676; GO:0005622; GO:0006396	0.229907	0.206913	0.359492	0.255323	0	0.290526	0	0.761483	Q2
Bm1_01045	hypothetical protein		0	1.91679	0	0.181942	0	0	0	0.93217	Q2
Bm1_01050	1810045K07Rik protein		0	0	0	0.331134	0	0	0	0.877589	Q2
Bm1_01055	hypothetical protein		0	0	0	0	0	0	0
Bm1_01060	Calcium-binding protein		49.9708	189.839	200.209	117.958	280.026	60.7858	79.4133	0.605473	Q3
Bm1_01065	Protein kinase domain containing protein	GO:0000166; GO:0004672; GO:0004713; GO:0005515; GO:0005524; GO:0006468; GO:0016301; GO:0016740	2.24136	0	1.03079	1.23894	2.0988	99.7982	5.4077	2.2058	Q1	MALE	AM		MA
Bm1_01070	Ammonium Transporter Family protein	GO:0006810; GO:0008519; GO:0016020; GO:0016021; GO:0055085	383.796	68.4791	19.8293	7.27677	2.17653	15.7229	66.2443	1.51768	Q1	FEMALE/EGGS			EE			GERMLINE
Bm1_01075	CG15780-PA		0.199122	0	0	0	0	0	0.255222	0.826006	Q2
Bm1_01080	Laminin related. see also lmb- protein 1	GO:0005578	96.906	62.755	62.2187	73.4415	86.2783	50.5425	64.949	0.412179	Q4
Bm1_01085	hypothetical protein		27.1699	24.4525	61.6016	10.8315	10.2979	5.49339	83.5793	0.842883	Q2		AF
Bm1_01090	hypothetical protein		0	0	0	0	0.515495	0	0	0.895437	Q2
Bm1_01095	env-like protein		0.545949	0	0	0	0	0	0	0.913627	Q2
Bm1_01100	hypothetical protein		0.129208	0	0	0.055189	0	0	0.331221	0.842883	Q2
Bm1_01105	hypothetical protein		56.6644	30.7211	35.5834	29.7437	25.3581	39.3971	16.6259	0.464021	Q4
Bm1_01110	hypothetical protein		0	0	0	0	0	0	0
Bm1_01115	hypothetical protein		0.501779	0	0	0	0	0	0.160787	0.970356	Q2
Bm1_01120	hypothetical protein		2.91257	0.485421	3.37349	0.230381	0	195.749	3.18009	3.05287	Q1	MALE	AM		MA
Bm1_01125	hypothetical protein		0	0	0	0.587117	0	161.886	0	4.83048	Q1	MALE	AM		MA
Bm1_01130	hypothetical protein		1.03828	0	0	29.7134	2.36115	0	0	2.05829	Q1	LATE LARVAL
Bm1_01135	hypothetical protein		35.1843	37.5691	48.9545	129.397	115.273	21.8538	29.8099	0.631749	Q3
Bm1_01140	hypothetical protein		81.9408	81.142	165.432	68.8989	63.3227	28.0566	98.5803	0.531488	Q3
Bm1_01145	hypothetical protein		2.77819	7.1438	3.10292	16.2742	2.70767	4.01224	1.52611	0.716005	Q2
Bm1_01150	DHHC zinc finger domain containing protein	GO:0008270; GO:0046872	19.9457	33.8695	17.6535	39.9719	22.2514	24.0951	14.6316	0.45335	Q4
Bm1_01155	hypothetical protein		0	0	0	0	0	0	0
Bm1_01160	hypothetical protein		0	0	0	0	0	0	0
Bm1_01165	T-cell receptor beta chain ANA 11	GO:0004872	4.74642	7.1195	15.4618	0	3.59794	0.999648	2.02789	0.877589	Q2
Bm1_01170	hypothetical protein	GO:0003824; GO:0030170	89.0198	187.66	56.4303	140.447	140.431	186.472	7.1955	0.777182	Q2		AM	EE
Bm1_01175	AVO3		0.647582	1.66518	0.361637	0.474178	0.631143	1.16904	0	0.730901	Q2
Bm1_01180	DB module family protein		73.8968	4.29625	2.2393	3.95567	9.11893	11.9441	81.1329	1.2867	Q1	FEMALE/EGGS	AF		EE			GERMLINE
Bm1_01185	hypothetical protein		28.5668	49.3419	22.1837	26.4168	18.1549	18.1102	11.5886	0.496995	Q3
Bm1_01190	hypothetical protein		21.1652	10.9474	11.412	16.7299	2.7662	8.91527	12.161	0.55538	Q3
Bm1_01195	tRNA-Lys		0	0	0	0	0	0	0
Bm1_01200	hypothetical protein		0	0	0	0	0	0	0
Bm1_01205	Senescence-associated protein		0	0	0	0	0	0	0
Bm1_01210	Transcription factor		0	0	0	0	0	0	0
Bm1_01215	alpha-L1 nicotinic acetyl choline receptor		0	0	0	0	0	0	0
Bm1_01220	hypothetical protein		0	0	0	0	0	0	0
Bm1_01225	LD48059p		0	0	0	0	0	0	0
Bm1_01230	hypothetical protein		0	0	0	0	0	0	0
Bm1_01235	Tropomyosin		99.0594	324.63	595.581	859.799	2359.23	401.386	451.979	0.826006	Q2
Bm1_01240	Zinc knuckle family protein	GO:0003676; GO:0008270	0	0	0	0	0	0	0
Bm1_01245	hypothetical protein		0	0	0.330482	0	0	13.3541	1.02942	3.51135	Q1	MALE	AM	AF	MA			SOMATIC
Bm1_01250	hypothetical protein		0	0	0	0	0	2.39649	0.0736593	3.2246	Q1	MALE	AM		MA
Bm1_01255	hypothetical protein		0	0	0	0	0	0	0
Bm1_01260	hypothetical protein		2.31253	5.2031	19.3712	11.5003	8.63967	326.459	13.9734	1.72405	Q1	MALE	AM		MA
Bm1_01265	P40		0.096906	0.436069	0	0.0413918	0	1.10211	0	1.34038	Q1	MALE
Bm1_01270	protein 2		0	6.12744	0	28.3829	0.619318	1.72071	0	2.42613	Q1	LATE LARVAL					L3
Bm1_01275	hypothetical protein	GO:0005622	15.5963	2.64285	4.84679	3.34479	9.3492	64.8155	51.1051	1.11677	Q1
Bm1_01280	vacuolar protein sorting 55		52.0446	64.6481	15.8943	77.4576	69.6567	106.871	26.4051	0.58003	Q3
Bm1_01285	hypothetical protein		95.4867	43.1665	83.4157	19.0653	39.5115	34.0776	163.352	0.6589	Q2
Bm1_01290	hypothetical protein		116.154	78.7932	51.7278	32.0858	34.044	48.6449	129.519	0.55538	Q3
Bm1_01295	Fic protein family protein		61.1748	61.1737	44.5242	66.0699	45.1192	36.679	23.782	0.45335	Q4
Bm1_01300	Alpha amylase, catalytic domain containing protein	GO:0003824; GO:0005975; GO:0043169	164.635	569.114	2315.28	244.794	245.102	354.311	257.708	0.877589	Q2	MICROFILARIAL
Bm1_01305	hypothetical protein		0	0	0	0.119687	0	0	0	0.860074	Q2
Bm1_01310	hypothetical protein	GO:0005515; GO:0008270; GO:0046872	3.53576	0	1.84288	0.134244	0	93.9277	0	3.83985	Q1	MALE	AM	EE	MA
Bm1_01315	Zinc finger, C2H2 type family protein	GO:0005622; GO:0008270	2.53749	11.4185	11.6295	0.112122	0.795933	0.884564	1.23367	1.31323	Q1	MICROFILARIAL
Bm1_01320	Inositol polyphosphate kinase family protein	GO:0008440; GO:0016301	49.8064	37.5166	53.7536	91.2469	40.8739	53.9084	107.693	0.47485	Q4
Bm1_01325	hypothetical protein		42.2996	150.552	186.383	51.8105	126.862	27.1919	78.5864	0.631749	Q3
Bm1_01330	rho guanine nucleotide exchange factor 12	GO:0005515	13.8359	1.48239	1.28775	21.5284	17.9795	10.8234	3.3779	0.860074	Q2
Bm1_01335	T-cell receptor beta chain ANA 11	GO:0004872	2.11431	0	20.6626	0	7.21224	4.00768	8.12998	0.99002	Q2
Bm1_01340	hypothetical protein		0	0	0	0.512063	1.81752	5.55474	0	1.42579	Q1	MALE
Bm1_01345	hypothetical protein		0	0	0	0	0	0	0
Bm1_01350	RE33889p	GO:0005515; GO:0005622; GO:0008270	19.5852	30.8462	40.6727	11.6071	15.3102	28.9256	76.4076	0.605473	Q3
Bm1_01355	hypothetical protein	GO:0005515	0.893143	2.41144	1.39655	2.28895	0.40622	31.1503	0.228955	1.6516	Q1	MALE	AM		MA
Bm1_01360	60S ribosomal protein L10	GO:0003735; GO:0005622; GO:0005840; GO:0006412	1.32145	0.991067	3.44377	1.88144	3.0051	1.94818	1.12916	0.531488	Q3
Bm1_01365	hypothetical protein		14.2392	7.1195	42.2623	20.724	14.3918	8.3304	22.3068	0.58003	Q3
Bm1_01370	alpha-1,3-mannosyltransferase	GO:0009058; GO:0016740; GO:0016757	3.7512	7.83719	5.23707	19.0555	7.00729	8.80335	12.707	0.543342	Q3
Bm1_01375	hypothetical protein		2.1941	4.93664	0	62.7905	0	5.54522	0	2.05829	Q1	LATE LARVAL					L3
Bm1_01380	hypothetical protein	GO:0000166; GO:0003676	30.588	23.7317	24.7389	27.5945	26.3849	59.6456	16.5611	0.47485	Q4
Bm1_01385	hypothetical protein		2.92546	0	0	3.74869	0	0.924203	0	0.951076	Q2
Bm1_01390	hypothetical protein		25.1198	0	0	3.60733	8.37175	0.82094	17.7638	1.6516	Q1	FEMALE/EGGS	AF		EE			GERMLINE
Bm1_01395	hypothetical protein		3.02831	0	0	0	0	0	0.7763	1.05144	Q1	FEMALE/EGGS						GERMLINE
Bm1_01400	hypothetical protein		0	0	0	0.0648435	0	0	0	0.860074	Q2
Bm1_01405	rRNA promoter binding protein		0	0	0	0	0	0	0
Bm1_01410	hypothetical protein		0	0	0	0	0	0	0
Bm1_01415	hypothetical protein		15.3298	15.7675	11.9851	28.2493	20.9169	42.0643	11.2278	0.519815	Q3
Bm1_01420	hypothetical protein		77.3482	50.4609	104.584	73.204	69.2748	174.731	183.907	0.519815	Q3
Bm1_01425	hypothetical protein	GO:0055085	16.1346	38.5158	7.69167	104.341	46.3121	34.9344	2.90029	0.93217	Q2		AM
Bm1_01430	Protein kinase domain containing protein	GO:0004672; GO:0004674; GO:0005524; GO:0006468; GO:0016301	21.3007	0	1.93643	1.95718	1.68977	15.18	45.08	1.58291	Q1	FEMALE/EGGS						GERMLINE
Bm1_01435	cell division control protein 2 homolog	GO:0000166; GO:0004672; GO:0004674; GO:0005524; GO:0006468; GO:0051301	117.857	13.0413	16.0495	12.121	35.15	119.329	255.845	1.05144	Q1
Bm1_01440	Uncharacterized hematopoietic stem/progenitor cells protein MDS029	GO:0043231; GO:0051537	43.6863	138.599	76.1724	133.572	90.0556	185.075	117.628	0.496995	Q3
Bm1_01445	tRNA (guanine-N(7)-)-methyltransferase	GO:0000049; GO:0003723; GO:0005634; GO:0006400; GO:0008033; GO:0008168; GO:0008176; GO:0016740	47.5924	80.1425	135.73	43.9168	56.1571	116.499	66.564	0.496995	Q3
Bm1_01450	dnaK protein	GO:0000166; GO:0005524	62.6224	47.2714	84.0395	38.6787	57.7788	46.2043	149.467	0.508318	Q3
Bm1_01455	Ser/Thr protein phosphatase family protein	GO:0004721; GO:0016787	0.0950835	0	0.37169	0	0	74.976	0	4.83048	Q1	MALE	AM		MA
Bm1_01460	Beta-glucuronidase precursor	GO:0003824; GO:0004553; GO:0005975; GO:0043169	15.8573	31.2186	15.497	94.2603	43.574	15.8637	4.23437	0.826006	Q2
Bm1_01465	cuticular collagen Bmcol-2		8.72154	0	2.70582	602.901	28.3338	7.52235	23.777	2.48603	Q1	LATE LARVAL					L3
Bm1_01470	Immunoglobulin I-set domain containing protein		149.864	37.6274	45.103	28.822	55.2778	119.426	64.9704	0.58003	Q3
Bm1_01475	Zinc finger, C2H2 type family protein	GO:0003676; GO:0005622; GO:0008270	2.89512	1.44753	7.54485	0.9618	0.365766	0.406496	4.74155	0.913627	Q2
Bm1_01480	hypothetical protein	GO:0003677	43.8836	14.3039	25.5419	13.4264	22.3888	123.349	62.2455	0.730901	Q2
Bm1_01485	Dynamin	GO:0000166; GO:0003924; GO:0005525	72.9297	102.568	54.9548	58.3566	59.4907	37.8869	50.4996	0.442834	Q4
Bm1_01490	hypothetical protein	GO:0005198; GO:0007155; GO:0031012	67.3908	74.1033	80.7147	152.798	406.18	65.7905	49.8456	0.716005	Q2
Bm1_01495	hypothetical protein		0	0	0	0	0	0	0
Bm1_01500	hypothetical protein		23.4377	44.6211	10.5716	3.8504	18.4499	30.7566	2.31085	0.809436	Q2		AM
Bm1_01505	hypothetical protein		0.561774	0	0	2.15957	0	0	0	0.99002	Q2
Bm1_01510	phosphoribosyl pyrophosphate synthetase-associated protein, putative		36.1126	70.5206	29.2989	66.3562	34.0891	77.4922	18.3401	0.531488	Q3
Bm1_01515	hypothetical protein		167.75	83.8738	199.24	228.835	374.355	212.189	420.51	0.531488	Q3
Bm1_01520	GRAM domain containing protein		32.1067	24.4663	35.7286	17.5777	18.2268	33.6423	37.4276	0.442834	Q4
Bm1_01525	hypothetical protein	GO:0005515; GO:0008270; GO:0046872	22.2343	50.469	10.7683	44.1232	16.556	35.556	21.1847	0.543342	Q3
Bm1_01530	Divalent cation transporter family protein	GO:0006812; GO:0008324	24.0207	41.7549	17.5513	27.9354	16.3366	23.5458	15.3462	0.45335	Q4
Bm1_01535	2-amino-3-ketobutyrate coenzyme A ligase, mitochondrial precursor	GO:0003824; GO:0008890; GO:0009058; GO:0016769; GO:0016874; GO:0030170	14.0537	12.4001	7.18132	35.3497	24.0218	8.70546	9.18315	0.58003	Q3
Bm1_01540	proline oxidase, mitochondrial precursor	GO:0004657; GO:0006537; GO:0006562; GO:0055114	51.3557	160.763	178.759	43.1085	49.3557	22.5727	69.0299	0.672817	Q2
Bm1_01545	Dual specificity mitogen-activated protein kinase kinase 7. -TRUNCATED-	GO:0000166; GO:0004672; GO:0005524; GO:0006468; GO:0016301	17.9768	24.0154	14.2742	82.3036	43.4361	21.6518	6.1204	0.716005	Q2
Bm1_01550	microfilariae surface-associated protein		71.239	94.2853	62.7945	278.779	9.52969	48.5415	19.6943	0.913627	Q2						L3
Bm1_01555	hypothetical protein	GO:0005515	131.654	99.673	66.5631	61.6146	81.2236	39.5361	178.327	0.519815	Q3
Bm1_01560	hypothetical protein	GO:0005509; GO:0016020	78.8097	78.5407	73.67	47.4748	41.6397	33.016	163.323	0.543342	Q3
Bm1_01565	Mitochondrial carrier protein	GO:0005488; GO:0005743; GO:0006810; GO:0016020; GO:0016021; GO:0055085	134.402	159.037	123.796	153.772	205.682	187.607	82.3183	0.432469	Q4
Bm1_01570	hypothetical protein		95.0304	92.8406	51.3233	6.94313	190.517	129.567	28.8483	0.826006	Q2						L4
Bm1_01575	TraB family protein		47.0118	39.8053	33.0249	64.3164	67.8074	74.1021	53.505	0.432469	Q4
Bm1_01580	fatty acid elongation protein 3	GO:0016021	73.6485	201.561	62.2939	530.428	340.519	180.329	126.048	0.68697	Q2
Bm1_01585	fatty acid elongation protein 3	GO:0016021	113.238	486.485	255.192	666.55	551.907	274.28	271.096	0.55538	Q3
Bm1_01590	Nuclear hormone receptor family member nhr-19	GO:0003677; GO:0003700; GO:0003707; GO:0004872; GO:0004879; GO:0005634; GO:0006350; GO:0006355; GO:0008270; GO:0043565; GO:0045449; GO:0046872	4.53067	2.4271	2.10843	7.18788	3.92503	1.49947	6.36019	0.55538	Q3
Bm1_01595	hypothetical protein		19.8119	30.0403	10.1017	38.6323	24.486	35.6485	16.2851	0.496995	Q3
Bm1_01600	hypothetical protein		9.52386	3.24126	4.69282	5.33279	8.37209	85.9642	6.77032	1.13949	Q1	MALE	AM		MA
Bm1_01605	hypothetical protein	GO:0003824; GO:0005488; GO:0008152	22.073	32.0996	7.89197	39.6671	31.5257	54.9355	7.763	0.645213	Q2		AM
Bm1_01610	hypothetical protein	GO:0005515	56.6753	15.8571	57.3961	44.7784	26.712	53.4357	191.205	0.701364	Q2
Bm1_01615	40S ribosomal protein S24	GO:0000166; GO:0003735; GO:0005622; GO:0005840; GO:0006412	54.4096	97.6156	113.992	141.112	32.3485	122.682	23.2463	0.605473	Q3
Bm1_01620	hypothetical protein		22.2314	0	13.3699	0	7.77791	4.32201	6.57572	0.877589	Q2
Bm1_01625	hypothetical protein		30.1485	3.52379	33.6724	0.836197	22.26	2.47388	40.6499	1.11677	Q1		AF		EE		L4	GERMLINE
Bm1_01630	hypothetical protein		0	0	0	0.457789	0	0.677181	2.74746	0.951076	Q2
Bm1_01635	unknown	GO:0003676; GO:0003677; GO:0015074	0	0	0	0	0	0	0
Bm1_01640	hypothetical protein		0	0	0	0	0	0	0
Bm1_01645	hypothetical protein		8.96092	5.29966	10.2085	17.4534	27.8306	111.683	17.9831	0.93217	Q2	MALE	AM		MA
Bm1_01650	hypothetical protein	GO:0005515; GO:0005737; GO:0042325	3.11881	4.00983	1.74168	49.4798	10.1321	20.8317	0	1.39664	Q1	LATE LARVAL	AM
Bm1_01655	Protein kinase domain containing protein	GO:0004672; GO:0005524; GO:0006468; GO:0016301	0.66602	0	1.04141	0.0568959	0	80.123	0.170733	3.61578	Q1	MALE	AM		MA
Bm1_01660	cytoplasmic polyadenylation element binding protein 3	GO:0003676	5.75935	0.582397	0.252965	1.13326	1.61877	85.9447	18.9941	1.96727	Q1	MALE			MA
Bm1_01665	Retinoblastoma-associated protein A domain containing protein		22.4612	12.8228	29.6499	17.1295	13.8181	21.6054	28.306	0.442834	Q4
Bm1_01670	cation efflux family protein	GO:0006812; GO:0008324; GO:0016020; GO:0055085	21.5028	30.4475	10.0868	42.4939	23.3414	21.593	5.51219	0.59265	Q3
Bm1_01675	hypothetical protein	GO:0006811; GO:0016021	26.8355	7.45418	9.06565	47.689	68.5608	15.0716	33.5468	0.701364	Q2
Bm1_01680	hypothetical protein	GO:0005085; GO:0005622; GO:0007264	2.65386	9.77085	0.943107	8.34705	0.548649	0	0.927695	1.21064	Q1
Bm1_01685	Patched family protein	GO:0008158; GO:0016020; GO:0016021	2.41427	0.804742	0.349541	34.4884	34.3651	16.1016	3.6675	1.42579	Q1	LATE LARVAL			MA
Bm1_01690	Conserved oligomeric Golgi complex component 4		27.2783	47.8613	29.8378	64.5106	65.638	76.2676	23.5764	0.508318	Q3
Bm1_01695	RE11181p	GO:0016020	2.53487	0	0	3.6542	0.720569	0.533872	0.40613	1.1864	Q1
Bm1_01735	UDP-N-acetylglucosamine--peptide N-acetylglucosaminyltransferase	GO:0005488; GO:0016740; GO:0016757	81.9226	36.5117	71.0319	60.9555	65.9766	33.086	86.1263	0.45335	Q4
Bm1_01740	hypothetical protein		20.3871	18.7102	25.6912	17.7025	11.5906	15.8474	21.8331	0.422251	Q4
Bm1_01745	S1 RNA binding domain containing protein	GO:0003723; GO:0005488; GO:0005622; GO:0005634; GO:0006396; GO:0006397	20.892	26.1253	31.2163	22.9821	16.7857	20.8095	25.2289	0.402248	Q4
Bm1_01750	DEAD/DEAH box helicase family protein	GO:0000166; GO:0003676; GO:0004386; GO:0005524; GO:0008026; GO:0016787	18.8826	37.0168	21.1941	14.5337	19.9825	33.3114	8.38704	0.508318	Q3
Bm1_01755	CG33184-PD		43.9804	41.9298	77.2199	86.9227	86.4544	66.8803	83.1239	0.442834	Q4
Bm1_01760	hypothetical protein		1.06198	0	0	0.756014	0.805019	19.9062	2.94923	1.76178	Q1	MALE			MA
Bm1_01765	Probable mitochondrial import receptor subunit TOM7-like	GO:0004872; GO:0005741; GO:0006886; GO:0015450	112.955	86.964	138.067	148.726	237.928	100.211	43.9889	0.519815	Q3
Bm1_01770	Lin1-like protein		26.952	41.5629	147.383	14.4871	51.6502	17.6032	453.553	1.16269	Q1	FEMALE/EGGS	AF	AF				SOMATIC
Bm1_01775	ADP-ribosylation factor 1	GO:0005525	0	0	0	0.304725	0	0.901523	0	0.842883	Q2
Bm1_01780	hypothetical protein		2.38538	0.536701	0.466233	5.14531	1.89861	0.904297	2.29307	0.701364	Q2
Bm1_01790	indoleamine 2,3-dioxygenase	GO:0016702; GO:0020037	1.26057	0	0	7.89697	11.4666	13.5399	1.61571	1.6168	Q1		AM		MA
Bm1_01795	tRNA-Glu		0	0	0	0	0	0	0
Bm1_01800	hypothetical protein		20.508	58.8187	8.80964	25.2201	22.5499	47.8436	5.19941	0.701364	Q2		AM
Bm1_01805	60S ribosomal protein L10a	GO:0003723; GO:0003735; GO:0005622; GO:0005840; GO:0006396; GO:0006412; GO:0030529	305.719	441.128	346.843	324.545	372.08	375.453	128.481	0.45335	Q4
Bm1_01810	hypothetical protein		0.80755	0	0.901939	0.344931	0.26235	25.9492	2.51373	1.96727	Q1	MALE	AM		MA
Bm1_01815	Zinc finger, C2H2 type family protein	GO:0005622; GO:0008270	1.74364	1.20711	1.04862	0	2.13511	8.13554	1.89106	0.99002	Q2	MALE					L4
Bm1_01820	hypothetical protein		0	0	0	0	0	5.24815	0	1.05144	Q1	MALE
Bm1_01825	hypothetical protein		6.85076	6.32367	18.5402	28.3615	17.9761	17.5361	6.97967	0.567608	Q3
Bm1_01830	collagen protein 99		79.2743	40.4885	55.6897	16.2753	62.9345	9.64725	80.1164	0.6589	Q2		AF		EE			GERMLINE
Bm1_01835	Immunoglobulin I-set domain containing protein		0.96906	0	0	12.4175	5.9501	3.42879	2.48416	1.48629	Q1	LATE LARVAL
Bm1_01840	Copine VIII		7.62539	12.8676	16.7672	74.9123	47.6875	13.8517	1.22172	1.01008	Q1	LATE LARVAL
Bm1_01845	Copine family protein		9.13509	16.1096	11.099	48.9319	24.1429	10.9197	7.59489	0.631749	Q3
Bm1_01850	Hypothetical RING finger protein R06F6.2 in chromosome II, putative	GO:0005488; GO:0005515; GO:0008270; GO:0046872	38.5043	43.5586	19.6765	43.0364	25.8285	33.3257	11.5799	0.496995	Q3
Bm1_01855	ethanolamine-phosphate cytidylyltransferase	GO:0003824; GO:0009058; GO:0016740; GO:0016779	49.2808	68.8069	63.5799	89.4811	73.3104	42.0907	69.6564	0.422251	Q4
Bm1_01860	hypotetical protein, conserved	GO:0005515; GO:0008270; GO:0046872	214.445	115.716	52.1889	64.5096	125.928	306.454	87.5047	0.605473	Q3
Bm1_01865	Pol polyprotein		80.2935	24.9183	67.6455	0.886966	50.3712	20.1179	98.4792	0.970356	Q2						L4
Bm1_01870	Glycerophosphoryl diester phosphodiesterase family protein	GO:0006071; GO:0006629; GO:0008081; GO:0008889	44.9644	53.3251	49.3541	89.832	37.5266	27.0105	58.0584	0.464021	Q4
Bm1_01875	hypothetical protein		16.0237	13.4298	9.7221	69.7779	32.0764	24.9179	8.01489	0.701364	Q2
Bm1_01880	hypothetical protein		4.81593	5.02141	0.229585	5.97045	2.0034	6.08573	0.451666	0.913627	Q2		AM	EE		IM
Bm1_01885	Copine family protein		2.4611	7.56777	2.51207	39.52	16.2929	22.5303	2.27824	0.99002	Q2		AM		MA
Bm1_01890	Surp module family protein	GO:0003723; GO:0006396	241.534	180.157	348.03	71.9874	168.149	108.811	539.444	0.618505	Q3
Bm1_01895	hypothetical protein		2.79089	0	0	0.19868	1.0578	0	0	1.09454	Q1
Bm1_01900	Cyclase associated protein homolog protein 1, isoform b, putative	GO:0003779; GO:0007010	75.5867	87.2139	73.2375	57.6725	492.169	110.211	106.819	0.730901	Q2						L4
Bm1_01905	CAP protein	GO:0003779; GO:0005488; GO:0007010	38.7982	43.3651	37.5313	168.168	199.192	55.4564	63.1831	0.6589	Q2
Bm1_01910	extracellular sulfatase		125.386	85.9855	86.7894	64.2835	59.1803	30.1255	63.212	0.48584	Q3
Bm1_01915	Sulfatase family protein	GO:0003824; GO:0008152; GO:0008484	80.1263	58.5328	73.2205	53.1704	44.5185	20.2177	134.795	0.55538	Q3		AF
Bm1_01920	CGI-62 protein		7.00329	12.4591	9.54995	5.35658	1.48151	0.617429	3.5488	0.793164	Q2				EE			GERMLINE
Bm1_01925	Phosphoglycerate kinase	GO:0004618; GO:0005737; GO:0006096; GO:0016301; GO:0016740	310.352	200.649	142.943	550.952	993.844	416.833	256.426	0.618505	Q3
Bm1_01930	6-phosphofructokinase	GO:0000166; GO:0003872; GO:0005524; GO:0005737; GO:0005945; GO:0006096; GO:0016301; GO:0016740	85.3844	132.228	93.9181	174.818	192.345	100.956	105.262	0.442834	Q4
Bm1_01935	hypothetical protein		42.1945	57.2341	50.5086	44.2374	47.2886	46.1764	58.9988	0.392456	Q4
Bm1_01940	metallo-beta-lactamase superfamily protein	GO:0016787	13.7283	10.9017	3.94598	33.6308	28.0059	22.9607	5.4341	0.672817	Q2
Bm1_01945	Protein kinase domain containing protein	GO:0000166; GO:0000287; GO:0004672; GO:0004713; GO:0004715; GO:0005515; GO:0005524; GO:0005886; GO:0006468; GO:0016301; GO:0016740	35.1164	36.958	41.257	21.0155	21.4701	38.3132	55.291	0.45335	Q4
Bm1_01950	Tyrosine-protein kinase F09A5.2 in chromosome X	GO:0004672; GO:0005515; GO:0005524; GO:0006468; GO:0016301	8.1605	15.7378	11.3929	37.5949	25.8484	23.2023	12.701	0.543342	Q3
Bm1_01955	LPXTG cell wall surface anchor family protein		0	0	0	0	0	0	0
Bm1_01960	Calsequestrin, skeletal muscle isoform precursor		0.516832	0	0	0	0	0	0	0.860074	Q2
Bm1_01965	Copper type II ascorbate-dependent monooxygenase, N-terminal domain containing protein	GO:0003824; GO:0004497; GO:0005507; GO:0009987	25.0465	35.7801	38.8528	48.1418	14.9176	4.52148	9.93664	0.68697	Q2
Bm1_01970	hypothetical protein		0	0	0	0	0	0	0
Bm1_01975	rRNA promoter binding protein		0	0	0	0	0	0	0
Bm1_01980	Transcription factor		0	0	0	0	0	0	0
Bm1_01985	Senescence-associated protein		0	0	0	0	0	0	0
Bm1_01990	chitin synthase 2 (chs-2) fragment		3.60088	0	0	2.89516	14.9325	24.6252	3.8009	1.48629	Q1	MALE
Bm1_01995	Phosphatidylcholine:ceramide cholinephosphotransferase 1, putative	GO:0016740	0.272017	0	0	0.348562	0.927891	34.202	1.04596	2.48603	Q1	MALE	AM		MA
Bm1_02000	hypothetical protein		0	0	1.31002	0.0477138	0	79.7558	0	5.0061	Q1	MALE	AM		MA
Bm1_02005	SNF7 family protein	GO:0015031	97.9631	84.0425	85.4055	52.2289	117.8	89.5048	162.374	0.45335	Q4
Bm1_02010	spermatogenesis associated 11		7.46131	9.00801	7.11389	30.3928	16.9678	28.9757	2.79905	0.716005	Q2		AM
Bm1_02015	Choline/Carnitine o-acyltransferase family protein	GO:0008415; GO:0016740	58.6096	97.946	178.53	226.337	175.302	112.653	107.378	0.496995	Q3
Bm1_02020	hypothetical protein		106.193	62.9878	72.6061	54.7291	52.0328	51.8741	94.7086	0.432469	Q4
Bm1_02025	Cyclin, N-terminal domain containing protein	GO:0007049; GO:0051301	42.2138	8.96033	15.0488	3.91237	28.0751	4.02598	355.439	1.6168	Q1	FEMALE/EGGS	AF	AF	EE		L4	SOMATIC
Bm1_02030	hypothetical protein		10.6523	0	0	1.13748	0	1.12174	13.6534	1.36817	Q1	FEMALE/EGGS						GERMLINE
Bm1_02035	ThiF family protein	GO:0003824; GO:0005488; GO:0008152	44.5156	45.3059	64.3774	39.2262	49.39	48.074	77.7971	0.422251	Q4
Bm1_02040	Hypothetical glycine receptor like protein T20B12.9 in chromosome III	GO:0004872; GO:0005230; GO:0006810; GO:0006811; GO:0016020; GO:0016021	0.851921	0	0	2.54719	0	2.69136	0.545969	0.895437	Q2
Bm1_02045	cysteine-rich protein 1	GO:0008270; GO:0046872	53.29	113.215	82.0872	173.295	245.978	382.015	52.8149	0.68697	Q2		AM		MA
Bm1_02050	hypothetical protein		2.07656	12.4591	8.11745	4.73049	6.2964	4.37346	0.8872	0.6589	Q2
Bm1_02055	AF17 C		4.45545	66.1623	69.667	62.9916	57.7532	15.7646	0.571072	1.16269	Q1		AM
Bm1_02060	Tropomyosin family protein		154.418	318.743	166.333	648.031	691.128	364.419	104.221	0.645213	Q2
Bm1_02065	Abnormal cell migration protein 10		31.3931	11.2748	4.60915	31.036	71.3911	19.3696	21.5357	0.716005	Q2
Bm1_02070	serpin	GO:0004867	0	0	0	0	0	0	0
Bm1_02075	Papain family cysteine protease containing protein	GO:0006508; GO:0008233; GO:0008234	7.20127	204.633	237.194	0.455689	0	2.02222	72.1318	2.61234	Q1	MICROFILARIAL	AF	AF				SOMATIC
Bm1_02080	hypothetical protein	GO:0005515	12.4872	5.85328	2.0339	1.11119	2.36643	11.8348	1.33378	0.842883	Q2
Bm1_02085	hypothetical protein		52.4278	2.36512	2.05459	6.84718	5.07981	8.30216	6.90513	1.03055	Q1	FEMALE/EGGS		EE	EE			GERMLINE
Bm1_02090	hypothetical protein		40.6082	55.8773	67.7275	26.8419	26.4258	18.7661	86.3004	0.543342	Q3
Bm1_02095	hypothetical protein		8.50052	0	0.664587	16.5567	7.73242	42.7525	0.653727	1.6168	Q1	MALE	AM	EE
Bm1_02100	Cathepsin L-like precursor	GO:0004197; GO:0006508; GO:0008233; GO:0008234; GO:0016787	0.711547	0	0	168.375	0	0.128451	0	4.83048	Q1	LATE LARVAL					L3
Bm1_02105	hypothetical protein		0	0	0	0	0	0	0
Bm1_02110	Late embryogenesis abundant protein B19.4		0.618549	0	2.41797	0.35227	2.81329	4.42929	0.264272	1.03055	Q1
Bm1_02115	hypothetical protein		14.861	1.67183	1.45232	1.42821	0	5.6338	18.5717	1.21064	Q1	FEMALE/EGGS						GERMLINE
Bm1_02120	Thrombospondin type 1 domain containing protein		18.8533	1.35741	2.35838	34.4019	43.9033	5.52724	17.9788	1.01008	Q1
Bm1_02125	Zinc finger, C2H2 type family protein	GO:0005622; GO:0008270	0.149086	0	0	0	0	1.31877	0	1.39664	Q1	MALE
Bm1_02130	piwi domain containing protein	GO:0003676	1.40784	0	2.20134	3.72827	1.28062	20.6368	2.88716	1.16269	Q1	MALE			MA
Bm1_02135	ribosomal protein L9 domain containing protein	GO:0003735; GO:0005622; GO:0005840; GO:0006412	63.1925	23.4525	185.906	73.3226	60.001	79.031	153.225	0.605473	Q3					MM
Bm1_02140	Lethal protein 805, isoform d		0.676088	0	0.880964	3.17658	0	0.85435	0	1.11677	Q1
Bm1_02145	hypothetical protein		37.6705	39.3077	78.9642	10.9601	3.72463	19.3171	42.6856	0.777182	Q2
Bm1_02150	MGC82072 protein		28.2058	20.0406	543.559	52.2065	110.281	35.6428	1023.69	1.42579	Q1	FEMALE/EGGS	AF	AF		MM		SOMATIC
Bm1_02155	Delta5 fatty acid desaturase	GO:0006629; GO:0016491; GO:0055114	5.5507	3.74666	53.1606	33.0739	51.7537	12.6256	83.9516	0.913627	Q2		AF	AF		MM		SOMATIC
Bm1_02160	signal peptide peptidase family protein	GO:0004190; GO:0016021	5.87556	13.2198	12.4411	65.8783	26.3521	12.7871	4.28845	0.826006	Q2	LATE LARVAL
Bm1_02165	Endonuclease/Exonuclease/phosphatase family protein	GO:0003723; GO:0004437; GO:0004439; GO:0004519; GO:0004527; GO:0016311	32.5879	49.224	55.2764	33.732	39.871	27.1163	75.6729	0.45335	Q4
Bm1_02170	hypothetical protein	GO:0000166; GO:0000287; GO:0004012; GO:0005524; GO:0006754; GO:0015662; GO:0015914; GO:0016020; GO:0016021; GO:0016787; GO:0016820	8.45251	20.107	13.3913	65.6543	15.0727	9.97535	5.44081	0.761483	Q2
Bm1_02175	Integrin alpha cytoplasmic region family protein	GO:0004872; GO:0007155; GO:0007229; GO:0016020; GO:0016021	49.6856	2.38942	4.74445	16.2327	34.3283	20.5133	53.864	0.877589	Q2
Bm1_02180	hypothetical protein		0.226681	1.02005	0	0.290469	0	0.859346	5.52036	1.34038	Q1	FEMALE/EGGS		AF				SOMATIC
Bm1_02185	hypothetical protein		1.70555	0	0.606103	0.331134	0	2.5471	4.96832	1.23543	Q1
Bm1_02190	hypothetical protein	GO:0005622; GO:0008270	10.6284	11.2534	12.2198	9.34653	9.95238	12.6407	8.01342	0.442834	Q4
Bm1_02195	hypothetical protein		7.23779	0	0	5.3586	0.548649	1.21949	0	1.54988	Q1			EE
Bm1_02205	hypothetical protein		43.8409	10.4937	21.2703	31.1434	24.0408	20.0384	42.6426	0.508318	Q3
Bm1_02210	Glycosylation related protein 12, isoform	GO:0000139; GO:0003827; GO:0006487	24.4321	11.6285	14.6934	48.8674	38.9995	21.3743	30.7133	0.519815	Q3
Bm1_02215	Protein kinase domain containing protein	GO:0000166; GO:0004672; GO:0005524; GO:0006468; GO:0016301	1.22279	1.65074	1.434	1.93249	3.05882	57.7904	1.25384	1.6516	Q1	MALE	AM		MA
Bm1_02220	Ubiquitin carboxyl-terminal hydrolase family protein	GO:0004221; GO:0006511; GO:0008233; GO:0008234; GO:0016787	49.9357	32.6456	35.6044	40.2382	54.7925	49.2504	75.9502	0.432469	Q4
Bm1_02225	hypothetical protein	GO:0005488; GO:0005515; GO:0006886; GO:0016192; GO:0030117	44.0879	13.1149	21.9573	4.25518	9.58017	18.7494	72.4703	0.809436	Q2
Bm1_02230	Voltage-gated calcium channel, P/Q-type, alpha subunit. C. elegans unc-2 ortholog	GO:0005216; GO:0006810; GO:0006811; GO:0016020; GO:0016021; GO:0055085	2.75165	9.15208	3.27371	15.2281	8.43407	3.47717	1.0734	0.746058	Q2
Bm1_02235	tRNA-Thr		0	0	0	0	0	0	0
Bm1_02240	Globin family protein	GO:0005344; GO:0005506; GO:0006810; GO:0015671; GO:0019825; GO:0020037	4.66058	1.02304	0.444357	64.2847	42.3945	8.04409	5.97364	1.48629	Q1	LATE LARVAL
Bm1_02245	hypothetical protein	GO:0055085	80.7217	151.051	63.2659	123.663	58.615	71.9592	69.659	0.464021	Q4
Bm1_02250	hypothetical protein		1.07673	0	0	0	0	0.907088	3.68024	1.13949	Q1
Bm1_02255	Zinc finger, C2H2 type family protein	GO:0003676; GO:0005622; GO:0008270	0.284669	18.5743	4.45119	1.82387	1.29473	6.65494	0.182435	1.34038	Q1	MICROFILARIAL	AM		MA
Bm1_02260	LD06138p		133.496	242.094	215.532	114.755	97.6485	102.61	411.6	0.55538	Q3
Bm1_02265	MGC69076 protein	GO:0005856; GO:0006909	3.27989	0	6.9935	2.54719	4.06844	9.04297	20.6376	0.951076	Q2
Bm1_02270	OTU-like cysteine protease family protein	GO:0008233	17.1681	28.9707	13.1078	22.744	26.8414	16.1016	10.4868	0.464021	Q4
Bm1_02275	RNA polymerase II transcriptional coactivator	GO:0003677; GO:0003713; GO:0005488; GO:0006355	112.183	149.803	41.0011	119.403	137.928	169.423	32.7325	0.567608	Q3
Bm1_02285	LD48059p		0	0	0	0	0	0	0
Bm1_02290	hypothetical protein		0	0	0	0	0	0	0
Bm1_02295	rRNA promoter binding protein		0	0	0	0	0	0	0
Bm1_02300	hypothetical protein		4.32696	2.43388	2.11431	0.539056	0.409998	0.227827	0	1.07277	Q1			EE	EE			GERMLINE
Bm1_02305	Kunitz/Bovine pancreatic trypsin inhibitor domain containing protein	GO:0004867	7.15299	0.919654	2.39672	235.955	145.005	26.8587	22.5277	1.68734	Q1	LATE LARVAL
Bm1_02310	hypothetical protein	GO:0004721; GO:0004725; GO:0006470; GO:0016311; GO:0016787; GO:0016791	0.32302	0	0	0	0	13.0621	0	2.74814	Q1	MALE	AM		MA
Bm1_02315	hypothetical protein		1.6994	8.7396	0.949014	8.60672	8.83337	5.21528	0.311168	0.895437	Q2
Bm1_02320	Protein kinase domain containing protein	GO:0000166; GO:0004672; GO:0004674; GO:0005524; GO:0006468; GO:0016301; GO:0016740; GO:0046872	31.2139	17.4428	15.5513	30.5428	29.5765	11.9234	10.5904	0.496995	Q3
Bm1_02325	Immunoglobulin I-set domain containing protein		2.10883	2.03348	2.35532	11.9028	10.2765	6.28147	5.40595	0.645213	Q2
Bm1_02330	von Willebrand factor type C domain containing protein	GO:0004857; GO:0004867	24.4917	17.356	6.40781	25.2469	21.9278	62.6297	13.7185	0.631749	Q3
Bm1_02335	hypothetical protein		0	0	0	0	0	0	0
Bm1_02340	hypothetical protein		33.3221	61.2027	55.8253	117.059	117.533	7.73412	13.0745	0.809436	Q2
Bm1_02345	hypothetical protein		15.1727	7.47548	8.22569	44.1354	26.4449	9.51665	6.95565	0.672817	Q2
Bm1_02350	tRNA-Leu		0	0	0	0	0	0	0				AF		EE		L4	GERMLINE
Bm1_02355	hypothetical protein		0	0	0	0	0	0	0.756597	0.951076	Q2
Bm1_02360	hypothetical protein		32.2448	7.71804	0	56.5565	8.97098	2.81759	3.07772	1.45567	Q1	LATE LARVAL		EE	EE		L3	GERMLINE
Bm1_02365	hypothetical protein	GO:0005488; GO:0006508; GO:0008237; GO:0008270; GO:0019370	4.8453	25.1579	2.91396	76.5748	16.9519	13.1877	0.477723	1.26077	Q1	LATE LARVAL	AM
Bm1_02370	dihydrouridine synthase domain containing protein	GO:0003725; GO:0003824; GO:0005622; GO:0008033; GO:0008152; GO:0017150; GO:0050660; GO:0055114	32.302	27.0801	35.6328	24.3436	22.3393	14.7619	34.7102	0.432469	Q4
Bm1_02375	hypothetical protein		32.8557	19.104	21.6465	11.3532	9.65448	8.63029	22.9489	0.519815	Q3
Bm1_02380	SPRY domain containing protein		49.1466	45.3013	48.9593	16.6921	21.091	23.4396	59.5386	0.508318	Q3
Bm1_02385	DnaJ domain containing protein	GO:0031072	31.1191	20.8822	50.1529	36.2615	16.7608	18.6272	27.6407	0.47485	Q4
Bm1_02390	hypothetical protein		0.42596	1.91679	0	0.181942	1.93735	1.07654	0	0.809436	Q2
Bm1_02395	hypothetical protein		108.087	103.986	93.2467	209.506	116.968	12.2457	80.2575	0.6589	Q2				EE			GERMLINE
Bm1_02400	hypothetical protein		0.231648	1.0424	2.7166	25.2308	45.304	5.85451	3.85985	1.45567	Q1	LATE LARVAL			MA
Bm1_02405	fidgetin protein	GO:0005524	0	0	0	2.07414	0	0.322963	0	1.36817	Q1	LATE LARVAL
Bm1_02410	hypothetical protein		0.680042	3.06014	2.65835	1.45234	4.63945	5.15608	0.871635	0.6589	Q2
Bm1_02415	G-patch domain containing protein	GO:0003676; GO:0005622; GO:0008270	4.81853	7.70952	12.976	5.90004	2.67858	35.0457	4.25464	0.793164	Q2	MALE	AM		MA
Bm1_02420	ATPase, AAA family protein	GO:0000166; GO:0005524; GO:0017111	19.7301	30.2608	26.0396	18.5619	20.198	106.624	21.0605	0.645213	Q2
Bm1_02425	hypothetical protein	GO:0005215; GO:0006810; GO:0016020; GO:0016021; GO:0022891; GO:0055085	0	0	0	0.437347	0	0.554522	0	0.970356	Q2
Bm1_02430	SAP1 protein		8.36915	21.8035	0	22.3892	1.0017	37.2937	0	1.68734	Q1		AM	EE			L3
Bm1_02435	G-patch domain containing protein	GO:0003676; GO:0005622; GO:0008270	20.7656	36.5987	25.367	28.7155	33.4496	47.2334	18.4094	0.442834	Q4
Bm1_02440	hypothetical protein		3.27789	2.80958	0.610171	17.6679	1.41986	1.57797	2.60087	0.970356	Q2	LATE LARVAL					L3
Bm1_02445	Pin1-type peptidyl-prolyl cis-trans isomerase, BmPin1	GO:0003755; GO:0005515; GO:0006457; GO:0016853	42.7008	42.9074	10.5339	41.8787	56.5666	41.1245	26.8343	0.519815	Q3
Bm1_02450	kinesin like protein KLP-4		3.10545	6.01969	5.41608	19.4069	18.1442	14.7914	3.8579	0.672817	Q2
Bm1_02455	WW domain containing protein	GO:0005515	9.35913	12.1082	3.20125	133.37	26.3385	17.4446	6.74772	1.13949	Q1	LATE LARVAL
Bm1_02460	Not1 N-terminal domain, CCR4-Not complex component family protein	GO:0005634; GO:0030528; GO:0045449	156.876	69.6341	131.494	41.7168	84.3421	59.7538	244.579	0.58003	Q3
Bm1_02465	tRNA-Val		0	0	0	0	0	0	0
Bm1_02470	BED zinc finger family protein	GO:0003677	4.12679	6.63224	4.03301	4.59559	1.00551	1.67622	7.36747	0.605473	Q3
Bm1_02475	hypothetical protein		0	0	0	0.55189	0	0	0	0.860074	Q2
Bm1_02480	tRNA-dihydrouridine synthase 4	GO:0003824; GO:0008033; GO:0008152; GO:0017150; GO:0050660; GO:0055114	22.8722	35.7523	64.9396	15.0656	17.5204	10.9527	85.4798	0.68697	Q2		AF
Bm1_02485	Potential global transcription activator SNF2L	GO:0003676; GO:0003677; GO:0004386; GO:0005524; GO:0005634; GO:0006338; GO:0016585; GO:0016818; GO:0031491; GO:0043044	124.267	96.3182	133.047	68.892	90.9876	88.2645	154.527	0.432469	Q4
Bm1_02490	linker histone H1 and H5 family protein	GO:0000786; GO:0003677; GO:0005634; GO:0005694; GO:0006334	18.4774	0.903771	1.57022	5.91924	3.65387	21.3189	10.297	0.895437	Q2
Bm1_02495	histone H3	GO:0000786; GO:0003677; GO:0005634; GO:0005694; GO:0006334	10.0633	5.87017	2.91396	1.27359	8.89972	30.8497	11.2265	0.826006	Q2
Bm1_02500	hypothetical protein		13.6274	65.4104	24.8597	9.89522	8.26403	13.2024	2.91113	0.826006	Q2
Bm1_02505	histone H2A	GO:0000786; GO:0003677; GO:0005634; GO:0005694; GO:0006334	1.57945	6.21899	7.71778	4.46947	0	1.9959	0.506111	1.01008	Q1						L3
Bm1_02510	histone H2B 2	GO:0000786; GO:0003677; GO:0005634; GO:0005694; GO:0006334	0.907076	2.44906	4.25502	2.0147	0.825114	1.14624	0.232527	0.701364	Q2
Bm1_02515	histone H4	GO:0000786; GO:0003677; GO:0005634; GO:0005694; GO:0006334	1477.99	4184.55	6126.36	478.706	703.607	1604.14	477.936	0.877589	Q2	MICROFILARIAL
Bm1_02520	1300013D05Rik protein		44.2047	29.9876	35.6021	23.8151	45.2114	77.0531	53.2422	0.464021	Q4
Bm1_02525	hypothetical protein		63.744	10.7602	14.513	5.34868	19.3185	69.4982	99.4471	0.895437	Q2
Bm1_02530	hypothetical protein	GO:0005789; GO:0016758	6.27887	6.05452	2.2541	11.6855	3.05974	9.39173	1.31394	0.672817	Q2		AM
Bm1_02535	transcriptional activator RF2a		6.96852	5.87959	32.3482	0	4.95223	0.550368	72.571	1.72405	Q1	FEMALE/EGGS	AF	AF				SOMATIC
Bm1_02540	hypothetical protein		22.9051	15.8571	61.9878	9.03093	21.3696	2.22649	172.386	1.16269	Q1	FEMALE/EGGS	AF	AF	EE			SOMATIC
Bm1_02545	hypothetical protein		503.596	311.947	349.604	153.507	316.908	226.776	583.917	0.496995	Q3
Bm1_02550	striated muscle activator of Rho-dependent signaling		0	0	0	0	0	0	0
Bm1_02555	hypothetical protein		43.9777	32.3484	39.6722	27.3637	25.4833	10.9543	27.9129	0.48584	Q3
Bm1_02560	Sodium/calcium exchanger protein	GO:0005432; GO:0006816; GO:0007154; GO:0016020; GO:0016021; GO:0055085	9.71885	6.10243	3.09236	9.4127	4.11194	7.42595	2.89698	0.519815	Q3
Bm1_02565	40S ribosomal protein S12	GO:0003735; GO:0005622; GO:0005840; GO:0006412	0	0	2.00254	1.53168	0	0	0.656606	0.877589	Q2
Bm1_02570	hypothetical protein	GO:0003735; GO:0005622; GO:0005840; GO:0006412	17.4688	15.028	37.1562	19.9339	21.226	16.7724	79.1346	0.605473	Q3
Bm1_02575	hypothetical protein		26.8998	11.2777	17.6345	81.2135	70.6717	7.38964	35.5492	0.761483	Q2
Bm1_02580	PPE FAMILY PROTEIN		0	0	0	0	0	0.120351	0	0.860074	Q2
Bm1_02585	b52-prov protein		0.303622	0	0	0.259374	0	38.7514	0	3.41154	Q1	MALE	AM		MA
Bm1_02590	106 kDa O-GlcNAc transferase-interacting protein	GO:0016740	10.272	21.8035	6.06103	39.1566	30.8524	44.8192	2.48416	0.809436	Q2		AM
Bm1_02595	CDP-alcohol phosphatidyltransferase family protein	GO:0008654; GO:0016020; GO:0016740; GO:0016780	6.5284	9.63943	7.57629	61.3905	14.3823	7.99192	2.48416	0.913627	Q2	LATE LARVAL
Bm1_02600	hypothetical protein		51.7894	8.16958	29.5083	29.2225	38.4613	77.6399	85.3637	0.645213	Q2
Bm1_02605	hypothetical protein		1.09705	0	0	0.468586	0.6237	2.42603	0	0.93217	Q2
Bm1_02610	hypothetical protein	GO:0005856	40.1255	39.1025	30.9712	94.3186	64.5139	86.2311	13.7584	0.59265	Q3
Bm1_02615	Paramyosin, identical		71.358	432.105	55.1003	1080.33	1787.03	431.939	19.1958	1.34038	Q1	LATE LARVAL	AM			IM
Bm1_02620	hypothetical protein		0.765047	1.14755	0.99688	0.217851	0	0	0	0.842883	Q2
Bm1_02625	Zinc finger in N-recognin family protein	GO:0004842; GO:0008270	8.41071	9.32476	14.7714	14.5262	9.702	6.77749	29.9974	0.531488	Q3
Bm1_02630	hypothetical protein		21.6858	22.441	15.064	34.5658	22.5099	40.7712	38.4488	0.45335	Q4
Bm1_02635	LOC398445 protein		26.0883	23.7288	24.2297	21.1404	27.7703	31.038	31.4819	0.392456	Q4
Bm1_02640	Tubulin beta chain	GO:0000166; GO:0003924; GO:0005198; GO:0005525; GO:0005874; GO:0007017; GO:0007018; GO:0043234; GO:0051258	1.9221	4.32466	0	22.851	30.5974	13.3589	0	1.6516	Q1	LATE LARVAL	AM
Bm1_02645	hypothetical protein		18.1699	0	0	8.69227	0	5.51056	0	1.6516	Q1			EE
Bm1_02650	hypothetical protein		44.1139	71.5935	28.8351	264.66	114.463	68.9048	11.6793	0.842883	Q2
Bm1_02655	RIKEN cDNA 1110057H19		25.4073	7.03574	5.34797	24.4594	10.2224	13.0895	1.25252	0.777182	Q2		AM	EE
Bm1_02660	erythroblast macrophage protein EMP		50.2768	43.1125	28.8621	25.9801	22.1873	40.7634	38.6425	0.432469	Q4
Bm1_02665	gag protein		0	0	0	0	0	0	0
Bm1_02670	collagen		887.971	0	0	0	0	6.19322	2431.62	5.0061	Q1	FEMALE/EGGS	AF		EE			GERMLINE
Bm1_02675	GYF domain containing protein		31.2551	38.6085	16.1707	38.6105	43.9006	32.1389	15.7101	0.47485	Q4
Bm1_02680	Paf1 family protein		39.8605	29.1537	33.9109	27.5789	35.7093	31.0825	76.0027	0.464021	Q4
Bm1_02685	Hypothetical 45.4 kDa protein in thiaminase I 5'region, putative	GO:0003824; GO:0008152	62.9444	176.028	101.481	99.1883	184.386	327.151	97.5432	0.55538	Q3
Bm1_02690	RNA binding motif protein	GO:0000166; GO:0003676	16.6125	8.30609	20.7446	12.5161	6.8211	10.7879	18.0397	0.47485	Q4
Bm1_02695	Zinc carboxypeptidase family protein	GO:0004180; GO:0004181; GO:0006508; GO:0008270	17.1503	7.52926	1.63517	6.37254	3.48794	5.28591	11.4379	0.645213	Q2
Bm1_02700	hypothetical protein		10.436	6.70876	1.45698	27.0638	28.8181	3.7679	2.86634	0.895437	Q2	LATE LARVAL
Bm1_02705	probable aldose 1-epimerase-like protein		0.775248	0	0	0	0	0	0	0.860074	Q2
Bm1_02710	kinesin-like protein KIF3A	GO:0000166; GO:0003774; GO:0003777; GO:0005524; GO:0005874; GO:0007018	18.3742	37.2444	53.061	22.272	22.7746	28.9713	36.069	0.464021	Q4
Bm1_02715	hypothetical protein		2.07656	1.03826	2.70582	0.197104	0.5247	0.291564	1.47867	0.730901	Q2
Bm1_02720	hypothetical protein		19.8463	20.9313	19.3953	63.8427	9.87276	23.1199	115.265	0.761483	Q2
Bm1_02725	T-box protein 2	GO:0003700; GO:0005634; GO:0006355; GO:0045449	11.2411	6.97711	3.03052	19.7025	8.81496	2.44914	0	0.970356	Q2			EE
Bm1_02730	chaperone-activity of bc1 complex-like, mitochondrial		48.5749	56.2228	64.8035	56.5427	49.6188	107.516	41.4027	0.442834	Q4
Bm1_02735	Variant SH3 domain containing protein	GO:0005509	73.4926	90.0383	124.611	60.2963	95.6757	95.1774	105.461	0.412179	Q4
Bm1_02740	hypothetical protein	GO:0005089; GO:0005622; GO:0035023	25.0122	11.7857	9.21441	46.4259	25.0154	36.7371	3.02128	0.730901	Q2		AM	EE
Bm1_02745	hypothetical protein		23.5734	8.20193	13.3001	47.6459	25.4225	14.8944	13.0827	0.567608	Q3
Bm1_02750	Lectin C-type domain containing protein	GO:0005488	8.49587	0	0	40.9004	3.22008	0	2.04178	2.36826	Q1	LATE LARVAL			EE		L3	GERMLINE
Bm1_02755	Predicted DNA repair exonuclease	GO:0004527; GO:0016787	19.0085	16.7719	8.74187	30.2478	4.23796	7.53581	8.1213	0.618505	Q3
Bm1_02760	Neurotransmitter-gated ion-channel ligand binding domain containing protein	GO:0005230; GO:0006810; GO:0006811; GO:0016020; GO:0016021	8.29788	72.0501	19.6451	277.404	129.7	47.8505	57.6725	0.951076	Q2	LATE LARVAL		AF				SOMATIC
Bm1_02765	Galactosyltransferase family protein	GO:0005975; GO:0016740; GO:0016757	0.143564	1.93809	1.12241	3.31134	0	1.99559	0.184012	1.09454	Q1						L3
Bm1_02770	Galactosyltransferase family protein	GO:0005975; GO:0016740; GO:0016757	34.4555	8.84779	8.0521	33.9133	21.5051	19.8771	31.202	0.55538	Q3
Bm1_02775	1,4-alpha-glucan branching enzyme	GO:0003824; GO:0003844; GO:0004553; GO:0005975; GO:0016740; GO:0016757; GO:0043169	18.4554	30.9079	22.6472	161.817	146.826	64.6814	30.1621	0.793164	Q2	LATE LARVAL
Bm1_02780	hypothetical protein		11.1463	0.748617	3.25163	249.345	258.017	106.164	13.0072	1.76178	Q1	LATE LARVAL	AM		MA
Bm1_02785	WLPL439		2.14464	4.28921	2.79453	21.5271	5.14808	7.97977	0.916289	0.877589	Q2		AM
Bm1_02790	wnt family protein	GO:0004871; GO:0005576; GO:0005578; GO:0007223; GO:0007275; GO:0016055	142.915	37.9191	5.27046	24.907	14.5639	12.7781	5.18434	1.07277	Q1	FEMALE/EGGS		EE	EE			GERMLINE
Bm1_02795	hypothetical protein		0	0	0	1.22642	1.6324	2.72126	0	0.842883	Q2
Bm1_02800	Histone H2B 2	GO:0000786; GO:0003677; GO:0005634; GO:0005694; GO:0006334	16.8362	0	2.29585	1.50516	1.7808	204.59	36.886	2.25818	Q1	MALE			MA
Bm1_02805	hypothetical protein	GO:0005869; GO:0007017	20.1609	28.0688	14.8042	45.9591	41.7951	49.8273	28.1253	0.48584	Q3
Bm1_02810	glycosyl transferase, group 2 family protein	GO:0005529; GO:0005794; GO:0016020; GO:0016021; GO:0016740; GO:0016757	39.4342	20.2542	44.9063	38.1062	46.4428	33.5324	63.3741	0.45335	Q4
Bm1_02815	Amino acid permease family protein	GO:0006810; GO:0016020; GO:0055085	0	0	0.165602	0.235232	0	0	0.217194	1.03055	Q1
Bm1_02820	EGF-like domain containing protein		0	0	0	0.122642	0.32648	0	0.552036	0.877589	Q2
Bm1_02825	Hypothetical 42.9 kDa protein R74.6 in chromosome III	GO:0006412	0.0982985	0	0	7.59957	0	0.124217	0	2.89455	Q1	LATE LARVAL					L3
Bm1_02830	Kelch motif family protein		1.05716	0	0	0	0	61.1171	0	3.96024	Q1	MALE	AM		MA
Bm1_02835	hypothetical protein		23.9465	3.10094	11.4486	1.54529	0.783552	23.5117	22.7439	1.05144	Q1
Bm1_02840	hypothetical protein		0.731366	9.87327	0	1.56195	0	0	0	1.2867	Q1	MICROFILARIAL
Bm1_02865	hypothetical protein		28.219	46.0489	15.7587	402.792	61.3521	59.1711	8.34678	1.16269	Q1	LATE LARVAL	AM				L3
Bm1_02870	T-cell receptor beta chain ANA 11	GO:0004872	0.422862	0	0	0	1.92326	0	0	0.970356	Q2
Bm1_02875	protein F52E1.8	GO:0003993	0	0	0	0.239952	0	0	0	0.860074	Q2
Bm1_02885	hypothetical protein		0	22.653	0	0	5.724	6.36139	0	2.15507	Q1	MICROFILARIAL
Bm1_02890	hypothetical protein		0	0	0	0	0	0	0
Bm1_02900	hypothetical protein		13.4648	22.033	15.9501	10.4569	5.56735	0.515608	15.1665	0.761483	Q2		AF		EE			GERMLINE
Bm1_02905	hypothetical protein		15.811	3.44265	4.9844	32.7866	17.398	7.41186	3.5955	0.746058	Q2
Bm1_02910	hypothetical protein		1.86059	0	0	4.76833	2.11559	1.17559	1.1924	0.730901	Q2
Bm1_02915	hypothetical protein		0	0	0	0.979687	0	0	0	1.1864	Q1	LATE LARVAL
Bm1_02920	hypothetical protein		0.478548	0	22.4483	0.204404	1.08827	0	0	2.42613	Q1	MICROFILARIAL
Bm1_02925	hypothetical protein (pseudogene)		0	0	0	0	0	0	0
Bm1_02930	Cuticle collagen 14		0	0.729823	0.633999	0.13855	0	0	0	0.913627	Q2
Bm1_02935	nuclear cap binding protein subunit 2	GO:0000166; GO:0003676	161.309	107.257	404.696	94.8154	150.019	113.482	874.857	0.793164	Q2		AF
Bm1_02940	Glycine-rich cell wall structural protein 1 precursor		1.95676	0	0.364245	0.955195	75.4357	37.4435	4.18008	2.2058	Q1	LATE LARVAL	AM		MA		L4
Bm1_02945	heparan 6-O sulfotransferase HST-6	GO:0008146; GO:0016021; GO:0016051; GO:0016740	2.38538	0	3.10822	3.01417	1.35615	1.13037	1.27393	0.746058	Q2
Bm1_02950	CGI-146 protein		16.9585	16.6732	11.6987	20.9394	21.3892	27.1926	29.0428	0.442834	Q4
Bm1_02955	hypothetical protein		6.69717	10.9588	4.75997	20.0241	15.23	13.4638	11.3153	0.508318	Q3
Bm1_02960	hypothetical protein		26.9595	16.2528	23.9517	24.0499	30.361	17.9305	65.5554	0.519815	Q3
Bm1_02965	hypothetical protein		0	0	1.96787	0.215022	0	54.0719	0	3.51135	Q1	MALE	AM		MA
Bm1_02970	S-antigen protein precursor		24.1712	1.98967	5.18529	0.18886	0.33517	103.18	16.813	1.96727	Q1	MALE	AM
Bm1_02975	hypothetical protein		12.6609	0.61927	26.3601	0.117562	1.25183	653.702	8.81951	2.97214	Q1	MALE	AM		MA	MM
Bm1_02980	hypothetical protein		4.41009	2.08896	1.81468	5.55195	4.75058	0.879929	3.27255	0.567608	Q3
Bm1_02985	reticulocyte binding-like protein 2b		14.9549	17.4041	26.2062	6.9384	19.3499	11.0781	31.7268	0.519815	Q3
Bm1_02990	protein unc-52	GO:0007155; GO:0031012	58.7345	15.9538	6.0056	200.144	607.104	37.1851	21.5092	1.45567	Q1	LATE LARVAL
Bm1_02995	Immunoglobulin I-set domain containing protein		19.1618	14.4808	4.57436	96.4038	260.457	11.8298	11.624	1.34038	Q1	LATE LARVAL
Bm1_03000	TPR Domain containing protein	GO:0005488	3.99269	0	0.650325	9.23765	3.40492	3.1534	2.55879	0.913627	Q2
Bm1_03005	Ser/Thr protein phosphatase family protein	GO:0004721; GO:0004722; GO:0005509; GO:0016787; GO:0046872	8.85481	11.7912	13.7751	40.6778	23.6299	9.93356	4.05341	0.6589	Q2
Bm1_03010	PRO0477p		31.2253	61.3727	33.6724	38.7856	35.0966	60.7749	28.0618	0.442834	Q4
Bm1_03015	hypothetical protein		29.3161	162.702	6.36663	13.0784	1.48151	0.41162	1.25252	1.92376	Q1	MICROFILARIAL		EE	EE	IM		GERMLINE
Bm1_03025	hypothetical protein		0	0	0	0	0	0	0
Bm1_03030	hypothetical protein		0	0	0	0	0	0	0
Bm1_03035	hypothetical protein		0	0	0	0	0	0	0
Bm1_03040	hypothetical protein		0	0	0	0	0	0	0
Bm1_03045	Nematode cuticle collagen N-terminal domain containing protein	GO:0042302	2.0146	4.02913	2.62509	1053.11	5079.51	102.538	178.745	2.81994	Q1	LATE LARVAL		AF	MA			SOMATIC
Bm1_03050	hypothetical protein		0	8.50867	7.3915	8.07644	2.14999	3.5841	0	0.877589	Q2
Bm1_03055	hypothetical protein		0	0	0	0	0	0	0
Bm1_03060	G protein-coupled receptor F59B2.13	GO:0004872	2.24168	1.26092	0	5.14654	1.27445	0.708184	0.718312	0.809436	Q2
Bm1_03065	cuticlin, cut-1 fragment		0	0	0	0	0	0.969955	0	0.93217	Q2
Bm1_03070	tRNA-Ser		0	0	0	0	0	0	0
Bm1_03075	Methyltransferase-like protein	GO:0008168; GO:0016740	33.9171	27.6963	44.0244	22.3739	38.1188	63.7107	103.395	0.543342	Q3
Bm1_03080	hypothetical protein	GO:0005488	15.2089	21.1978	13.6794	20.4947	14.2325	24.0662	11.472	0.432469	Q4
Bm1_03085	glutamyl-tRNA synthetase	GO:0000166; GO:0004812; GO:0004818; GO:0005524; GO:0005737; GO:0006412; GO:0016874; GO:0016876; GO:0043039	19.486	11.3142	29.4861	13.8271	14.2945	20.7846	14.6364	0.442834	Q4
Bm1_03090	RNA binding motif protein	GO:0000166; GO:0003676	7.15492	12.3833	5.83974	7.48914	7.3309	13.4131	3.93032	0.48584	Q3
Bm1_03095	Hypothetical 11.0 kDa protein in FAA3-MAS3 intergenic region, putative	GO:0005737; GO:0008033	0	0	0	0.630732	0	0	0	0.895437	Q2
Bm1_03100	Major intrinsic protein	GO:0005215; GO:0006810; GO:0016020; GO:0016021	1.52175	0	0.495722	1.29998	1.15354	4.16647	1.78795	0.793164	Q2
Bm1_03105	Hypothetical 11.0 kDa protein in FAA3-MAS3 intergenic region, putative	GO:0005737; GO:0008033	0.169515	0	0	4.0547	0	0.21421	0	1.96727	Q1	LATE LARVAL					L3
Bm1_03110	Major intrinsic protein	GO:0005215; GO:0006810; GO:0016020; GO:0016021	1.04763	0.589283	0.511912	9.84453	11.0187	3.97157	11.4137	1.03055	Q1			AF				SOMATIC
Bm1_03115	DNA repair protein Rad4 containing protein	GO:0003684; GO:0005634; GO:0006289	18.3114	22.6152	13.6159	7.24754	8.59996	14.6508	8.35495	0.48584	Q3
Bm1_03120	serine/threonine kinase 12	GO:0000166; GO:0004672; GO:0004674; GO:0005524; GO:0006468; GO:0016301	57.395	0.561463	4.3897	11.8846	25.2532	92.5521	59.6519	1.23543	Q1
Bm1_03125	Animal haem peroxidase family protein	GO:0004601; GO:0006979; GO:0020037; GO:0055114	15.8999	0.467635	0	0.665819	0.708978	1.96982	4.46217	1.58291	Q1	FEMALE/EGGS			EE			GERMLINE
Bm1_03130	hypothetical protein		0	0.723767	0	2.2671	0	0	0.206154	1.54988	Q1	LATE LARVAL
Bm1_03135	Major intrinsic protein	GO:0005215; GO:0006810; GO:0016020	0.689109	1.55047	0	26.5643	14.8875	1.74161	0.662443	1.68734	Q1	LATE LARVAL
Bm1_03140	Major intrinsic protein	GO:0005215; GO:0006810; GO:0016020; GO:0016021	117.304	166.8	183.775	1422.67	1353.08	458.267	520.877	0.860074	Q2	LATE LARVAL
Bm1_03145	Cuticle collagen 7 precursor		4.93558	5.95871	5.17635	1127.91	6439.58	133.105	72.9819	2.81994	Q1	LATE LARVAL		AF	MA			SOMATIC
Bm1_03150	SD08653p		1.63785	0	2.13417	0	1.24154	0	1.39953	0.777182	Q2
Bm1_03155	gag protein		0	0	0	0	0	0	0
Bm1_03160	hypothetical protein		21.9464	25.6511	17.8266	12.2958	79.7236	60.5081	5.47977	0.777182	Q2		AM				L4
Bm1_03165	hypothetical protein		206.227	309.194	609.438	200.502	544.416	694.86	115.523	0.605473	Q3		AM
Bm1_03170	hypothetical protein		4.47258	15.0947	50.9943	0	0.847593	41.9179	4.29951	1.58291	Q1		AM		MA
Bm1_03175	hypothetical protein		2.74424	27.0132	39.5576	0.0732598	0	60.6866	3.5174	2.2058	Q1		AM		MA
Bm1_03180	hypothetical protein		0	14.1976	0	0	0	0.569567	0	2.42613	Q1	MICROFILARIAL
Bm1_03185	gag protein		2.00495	16.5406	3.91877	0.428191	0	0.84453	0	1.6516	Q1	MICROFILARIAL
Bm1_03190	hypothetical protein		0	0	1.87069	0.817615	0	0	0	0.913627	Q2
Bm1_03195	adenylyl cyclase		7.03387	4.52169	0.714183	0.858399	0.415474	2.07782	4.91759	0.860074	Q2
Bm1_03200	Cell wall integrity and stress response component 2 precursor, putative		13.8662	8.50867	8.62342	0.673037	3.94165	4.97792	7.87661	0.701364	Q2
Bm1_03205	hypothetical protein		5.53748	12.4591	0	1.57683	18.8892	1.16626	0	1.23543	Q1
Bm1_03210	hypothetical protein		43.9622	8.93411	27.7181	176.026	134.804	44.8013	57.8022	0.809436	Q2
Bm1_03215	hypothetical protein		0	0	0	0	0	0	0
Bm1_03220	rRNA promoter binding protein		0	0	0	0	0	0	0
Bm1_03225	Transcription factor		0	0	0	0	0	0	0
Bm1_03230	hypothetical protein		0	0	0	0	0	0	0
Bm1_03235	29kDa protein from Anisakis simplex		6.8809	25.5449	16.1388	429.984	449.876	88.4733	86.6517	1.34038	Q1	LATE LARVAL		AF	MA			SOMATIC
Bm1_03240	hypothetical protein		0	0	0	3.47486	0	0	0	1.54988	Q1	LATE LARVAL
Bm1_03245	Protein kinase domain containing protein	GO:0000166; GO:0004672; GO:0004713; GO:0005515; GO:0005524; GO:0006468; GO:0016301; GO:0016740	1.61063	0.289908	0.251843	14.5846	0	0.162824	1.7341	1.92376	Q1	LATE LARVAL					L3
Bm1_03250	N(4)-(Beta-N-acetylglucosaminyl)-L-asparaginase	GO:0003948; GO:0016787	13.7544	13.129	17.1078	15.1325	13.2698	35.0253	26.7114	0.47485	Q4
Bm1_03255	hypothetical protein		13.2002	11.3142	14.7431	116.792	72.9021	47.6589	0.805674	1.16269	Q1	LATE LARVAL	AM
Bm1_03260	coronin 2A		0.660723	0.37165	0.645707	1.6933	0.751275	1.8786	0.105859	0.701364	Q2
Bm1_03265	N-terminal acetyltransferase complex ARD1 subunit homolog, putative	GO:0008080; GO:0008152; GO:0016740	2.04731	0.921274	0	16.1778	1.86232	5.95037	0.524823	1.2867	Q1	LATE LARVAL					L3
Bm1_03270	hypothetical protein		1.89085	0	0	2.42293	4.29998	5.9735	1.21179	0.746058	Q2
Bm1_03275	kinesin-II 85 kDa subunit	GO:0000166; GO:0003774; GO:0003777; GO:0005524; GO:0005874; GO:0007018	0	0	0	4.31346	0	0	0	2.2058	Q1	LATE LARVAL
Bm1_03280	Clc-type chloride channel protein	GO:0005216; GO:0005247; GO:0006821; GO:0016020; GO:0055085	0	0	0	13.1921	0.53209	0.887011	0	2.42613	Q1	LATE LARVAL					L3
Bm1_03285	hypothetical protein		81.0073	48.3765	38.4734	44.7548	33.7448	85.2414	43.0847	0.464021	Q4
Bm1_03290	homeobox protein	GO:0003677; GO:0003700; GO:0005634; GO:0006355; GO:0030528; GO:0043565; GO:0045449	3.91676	2.43105	2.11186	2.53831	0.921425	2.56007	1.73112	0.496995	Q3
Bm1_03295	Brix domain containing protein 1 homolog		47.9103	130.472	73.3385	109.407	78.6295	167.129	60.0173	0.496995	Q3
Bm1_03300	hypothetical protein	GO:0016740	121.648	50.1016	141.854	165.567	187.552	205.832	323.469	0.543342	Q3
Bm1_03305	hypothetical protein		0.934034	0	0	0.997392	0	0	0	0.860074	Q2
Bm1_03310	Ferm domain (protein4.1-ezrin-radixin-moesin) family protein 4-like	GO:0005488; GO:0005856	53.8646	47.9488	49.8527	190.402	92.1564	90.3318	34.6277	0.58003	Q3
Bm1_03315	hypothetical protein	GO:0008270; GO:0046872	4.3717	5.24595	11.3929	3.98357	0	7.73412	1.12067	0.895437	Q2
Bm1_03320	Protein kinase domain containing protein	GO:0004672; GO:0005488; GO:0005524; GO:0006468; GO:0016301	35.1284	25.3465	26.9905	33.8636	40.6315	34.8237	43.0847	0.402248	Q4
Bm1_03325	hypothetical protein		8.47927	21.8035	23.6759	210.581	132.224	65.8206	10.8682	1.05144	Q1	LATE LARVAL
Bm1_03330	hypothetical protein	GO:0005622; GO:0008270	0.720491	0	0	0	0.983081	2.54929	1.10818	1.11677	Q1
Bm1_03335	protein kinase C3,putative	GO:0000166; GO:0004672; GO:0004674; GO:0005524; GO:0006468; GO:0016301; GO:0016740; GO:0046872	15.9999	20.7055	6.94948	16.9289	9.98818	20.3507	10.4549	0.47485	Q4
Bm1_03340	hypothetical protein		0	0	0	0	2.20374	0	4.96832	1.05144	Q1
Bm1_03345	hypothetical protein		10.6109	19.4891	20.3163	62.0645	28.5625	149.137	0.83268	1.21064	Q1	MALE	AM	EE	MA
Bm1_03350	hypothetical protein		17.0771	7.31865	21.1924	55.2855	92.1564	8.90595	96.2395	0.877589	Q2		AF
Bm1_03355	hypothetical protein		5.74258	8.61372	1.87069	12.8774	0	1.81418	3.68024	0.877589	Q2						L3
Bm1_03360	hypothetical protein		41.5311	103.233	54.1164	132.792	57.5671	40.9856	18.758	0.59265	Q3
Bm1_03365	RanBP1 domain containing protein	GO:0046907	42.7226	42.6619	73.1828	60.332	63.3149	84.6203	87.9839	0.432469	Q4
Bm1_03370	LD15209p	GO:0003676; GO:0008270	43.5321	38.9969	18.9079	76.9585	56.8313	45.8417	44.9474	0.47485	Q4
Bm1_03375	gag protein		0.680484	0.340236	0.295564	0	0	0.19109	0.484557	0.809436	Q2
Bm1_03380	hypothetical protein		0	0	0	0	0.83952	0.933005	0.473174	0.809436	Q2
Bm1_03385	'Cold-shock' DNA-binding domain containing protein	GO:0003676; GO:0003677; GO:0006355	62.9691	0	4.94778	9.46097	15.4712	241.715	477.365	2.15507	Q1	FEMALE/EGGS		AF				SOMATIC
Bm1_03390	hypothetical protein		5.28578	0	0	2.25773	4.0068	13.3589	0	0.895437	Q2
Bm1_03395	dynein heavy chain isotype 1B	GO:0003777; GO:0007018; GO:0030286	12.3491	9.26165	9.38656	8.20509	5.4606	6.93561	0.879349	0.618505	Q3			EE
Bm1_03400	KIAA1997 protein		7.91069	7.1195	7.42167	2.32019	1.43918	1.26622	2.90664	0.672817	Q2
Bm1_03405	hypothetical protein		18.5385	37.9191	15.3722	8.0384	4.47136	7.80884	12.9608	0.631749	Q3
Bm1_03410	ephrin receptor 1 precursor	GO:0004672; GO:0004713; GO:0004872; GO:0005515; GO:0005524; GO:0006468	64.4205	17.8392	9.90083	35.9826	64.1088	17.8119	31.052	0.618505	Q3
Bm1_03415	protein-tyrosine phosphatase Lar-like precursor	GO:0004725; GO:0016787	22.2678	16.0047	7.2539	3.89699	4.21993	7.42557	14.2707	0.618505	Q3
Bm1_03420	Integrin alpha pat-2 precursor	GO:0004872; GO:0007155; GO:0007229; GO:0008305; GO:0016020; GO:0016021	31.7501	46.4556	38.8333	69.222	113.399	66.2128	16.7275	0.58003	Q3
Bm1_03425	hypothetical protein	GO:0005622	9.0037	0.570647	3.96578	18.3622	3.46062	2.72423	4.22605	0.842883	Q2
Bm1_03430	dihydrolipoamide S-acetyltransferase precursor	GO:0016740; GO:0031405	45.5534	168.934	28.6348	860.916	209.269	253.977	34.3284	1.09454	Q1	LATE LARVAL	AM
Bm1_03435	hypothetical protein		102.443	18.6887	127.173	26.3133	18.8892	3.49877	91.3816	0.951076	Q2		AF		EE			GERMLINE
Bm1_03440	hypothetical protein		16.5502	37.2374	30.6457	139.151	64.3789	45.1302	28.4702	0.645213	Q2
Bm1_03445	hypothetical protein		3.87624	11.6285	32.8306	21.3857	19.8337	20.0013	8.69456	0.605473	Q3
Bm1_03450	hypothetical protein	GO:0003677; GO:0003700; GO:0005634; GO:0006355; GO:0043565; GO:0046983	44.2999	35.1787	66.213	78.3313	118.521	187.287	157.817	0.58003	Q3
Bm1_03455	hypothetical protein		24.581	42.5434	51.7405	35.1325	58.0498	40.6198	23.0239	0.464021	Q4
Bm1_03460	hypothetical protein		0	0	0	0	0	0	0
Bm1_03470	Dopey, N-terminal domain containing protein		0.376334	1.69347	0.490375	0	0.285274	0.792601	0.321574	0.746058	Q2
Bm1_03475	hypothetical protein		0	0	0	0	0	0	0
Bm1_03480	hypothetical protein		0	0	0	0	0	0	0
Bm1_03485	reverse transcriptase	GO:0003723; GO:0003964; GO:0006278	2.28014	0.789266	2.74255	0.599338	0	0	0.224811	1.09454	Q1
Bm1_03490	KH domain containing protein	GO:0003723	4.70945	1.63017	31.1548	5.72522	9.88594	4.12004	10.2152	0.777182	Q2					MM
Bm1_03495	Kunitz/Bovine pancreatic trypsin inhibitor domain containing protein	GO:0004867; GO:0008233	6.90011	9.13235	6.34663	14.7363	11.0764	5.38554	2.34109	0.55538	Q3
Bm1_03500	hypothetical protein		0	0	0	0	0	0	0
Bm1_03505	hypothetical protein		0	0	0	0	0	0	0
Bm1_03510	hypothetical protein		0	3.55975	3.09236	9.12308	19.7887	0	2.02789	1.1864	Q1	LATE LARVAL
Bm1_03515	Kunitz/Bovine pancreatic trypsin inhibitor domain containing protein	GO:0004867	57.0815	0.245098	0.212917	0.721205	0.371591	2.06485	17.1041	2.15507	Q1	FEMALE/EGGS	AF		EE			GERMLINE
Bm1_03520	Kunitz/Bovine pancreatic trypsin inhibitor domain containing protein	GO:0004867	83.8814	0.442336	0.64043	1.21761	0.149027	1.98747	50.5232	2.36826	Q1	FEMALE/EGGS	AF		EE			GERMLINE
Bm1_03525	dUTP diphosphatase	GO:0004170; GO:0016787; GO:0046080	30.6019	18.3608	12.7601	32.6777	19.4857	46.4047	6.01428	0.59265	Q3		AM
Bm1_03530	FHA domain containing protein	GO:0003725; GO:0005622	13.251	11.4242	8.47189	5.28968	7.18152	12.2848	7.53979	0.45335	Q4
Bm1_03535	WH2 motif family protein		7.15613	0	0.999071	0.21833	0	72.6667	4.25856	2.54806	Q1	MALE	AM		MA
Bm1_03540	Argonaute protein		2.9406	0	1.04501	6.16595	0	17.904	1.02793	1.48629	Q1	MALE	AM				L3
Bm1_03545	tRNA-Gln		0	0	0	0	0	0	0
Bm1_03550	hypothetical protein		0.653299	0	0	0	0	0	0	0.860074	Q2
Bm1_03555	hypothetical protein		0	0	0	0	0	0	0
Bm1_03560	UNC-62 splice variant 1a-7		144.95	65.1033	27.7442	56.5493	63.3188	22.7666	86.4208	0.59265	Q3				EE			GERMLINE
Bm1_03565	hypothetical protein		43.5676	193.168	98.9301	418.159	1694.51	215.362	193.806	1.07277	Q1	LATE LARVAL
Bm1_03570	hypothetical protein		0	0	0	0	1.10187	0	0	0.895437	Q2
Bm1_03575	Probable histone H2B 4	GO:0000786; GO:0003677; GO:0005634; GO:0005694; GO:0006334	17.5642	0	0	0.258699	0	91.0773	16.3023	2.54806	Q1	MALE
Bm1_03580	hypothetical protein		13.1455	0	1.31762	0.863828	1.53304	140.559	98.0704	2.25818	Q1	MALE		AF	MA			SOMATIC
Bm1_03585	hypothetical protein	GO:0005515; GO:0008270; GO:0046872	106.924	63.0384	28.7778	98.4854	152.785	109.285	42.7819	0.55538	Q3
Bm1_03590	Regulator of nonsense transcripts 1 homolog	GO:0003677; GO:0005524; GO:0016787	72.969	92.0784	85.1201	83.9379	57.2446	35.2246	69.8732	0.442834	Q4
Bm1_03595	hypothetical protein		11.4525	0	0	21.6366	1.0017	2.78311	1.69375	1.42579	Q1	LATE LARVAL					L3
Bm1_03600	hypothetical protein		50.3189	1.0834	0	22.7269	3.28508	6.69329	20.6756	1.42579	Q1	FEMALE/EGGS			EE			GERMLINE
Bm1_03605	hypothetical protein		12.1738	4.08815	17.0467	5.19984	3.30561	4.36253	13.9734	0.618505	Q3
Bm1_03610	hypothetical protein		23.8538	24.9183	3.33024	55.4923	18.4049	36.0642	6.00566	0.761483	Q2
Bm1_03615	Hypothetical 56.2 kDa protein in UME3-HDA1 intergenic region, putative		24.7542	30.2226	13.5023	43.7687	28.8014	28.6137	13.2817	0.48584	Q3
Bm1_03620	cuticlin 1 precursor		4.64753	1.33491	1.54618	0.506838	0.674615	0.499824	1.26743	0.730901	Q2
Bm1_03625	hypothetical protein		0	0	0	0	0	0	0
Bm1_03630	hypothetical protein	GO:0003677; GO:0005524	0	0	1.60062	7.87026	2.79347	0.517423	0	1.39664	Q1	LATE LARVAL
Bm1_03635	hypothetical protein		3.7378	29.9019	4.87047	40.0909	8.50014	24.1415	3.72624	0.842883	Q2
Bm1_03645	Warthog protein		94.1372	0	0	0.152596	0.40622	6.32035	43.5014	2.81994	Q1	FEMALE/EGGS	AF		EE			GERMLINE
Bm1_03650	hypothetical protein		0.582893	0	0	0	0	15.0999	0	2.81994	Q1	MALE	AM		MA
Bm1_03655	hypothetical protein		0.121894	0	0.317664	0.017355	0	11.9633	0	3.61578	Q1	MALE	AM		MA
Bm1_03660	translation initiation factor 3 subunit 7	GO:0003743; GO:0006412; GO:0006413	9.82335	10.155	9.60009	25.9974	6.94329	13.7554	7.74174	0.508318	Q3
Bm1_03665	hypothetical protein		13.9673	18.1636	12.7733	15.3252	7.8679	15.8688	16.3421	0.422251	Q4
Bm1_03670	hypothetical protein		10.373	9.82692	0	13.292	6.20772	13.798	1.39953	0.842883	Q2
Bm1_03675	hypothetical protein		20.4495	0.686724	11.3346	4.82361	1.38818	30.2767	20.1471	1.03055	Q1
Bm1_03680	Zinc finger, C2H2 type family protein	GO:0005622; GO:0008270	146.707	17.822	125.503	17.8165	105.588	6.17608	281.034	1.09454	Q1		AF		EE	MM		GERMLINE
Bm1_03685	Guanylate kinase family protein	GO:0005515; GO:0016301	5.89321	6.72313	5.19146	10.5296	4.71893	12.2719	13.1921	0.48584	Q3
Bm1_03700	hypothetical protein		2.73865	0	1.64702	0.269946	2.87444	125.651	0	3.05287	Q1	MALE	AM		MA
Bm1_03705	Twik (KCNK-like) family of potassium channels, alpha subunit 38. C. elegans sup-9 ortholog	GO:0005216	2.35399	7.76804	7.97504	26.6784	41.0413	24.3922	1.60917	0.970356	Q2		AM		MA
Bm1_03710	Zinc finger, C2H2 type family protein	GO:0005622; GO:0008270	0.768659	6.91782	12.4483	0.609737	0.249716	0.138761	0.562983	1.51768	Q1	MICROFILARIAL
Bm1_03715	Zinc finger, C2H2 type family protein	GO:0005622; GO:0008270	17.9717	45.5891	73.0079	1.76856	1.0017	1.89251	9.5979	1.42579	Q1	MICROFILARIAL			EE			GERMLINE
Bm1_03720	mothers against decapentaplegic homolog 3	GO:0005622; GO:0006355	39.2572	34.1433	21.9229	22.8976	24.3818	29.1812	20.0847	0.422251	Q4
Bm1_03725	MH1 domain containing protein	GO:0003700; GO:0005515; GO:0005622; GO:0005634; GO:0005667; GO:0006350; GO:0006355; GO:0007179; GO:0045449	24.2073	34.4719	11.9783	21.8575	18.8145	24.9754	25.1362	0.442834	Q4
Bm1_03730	hypothetical protein		15.0588	7.52926	11.9913	26.9989	10.9923	11.9814	14.8931	0.47485	Q4
Bm1_03735	hypothetical protein		221.28	80.9395	315.588	21.9763	53.2703	341.47	105.622	0.809436	Q2
Bm1_03740	hypothetical protein		0	6.46029	0	0	0	5.44253	0	1.03055	Q1
Bm1_03745	Hsp20/alpha crystallin family protein	GO:0009408	2.40121	4.63083	6.70468	1.02564	0	392.729	0.219837	3.31605	Q1	MALE	AM		MA
Bm1_03750	Thrombospondin type 1 domain containing protein		7.11962	5.33963	0	43.926	26.5348	1.9993	0.760457	1.58291	Q1	LATE LARVAL
Bm1_03760	FHA domain containing protein	GO:0003725; GO:0005622	0.0850052	0.382517	0	4.13918	0	0.322255	0	2.05829	Q1	LATE LARVAL					L3
Bm1_03765	hypothetical protein		6.796	3.39794	2.9518	4.51547	5.1516	0.954209	14.5178	0.6589	Q2
Bm1_03770	FLYWCH zinc finger domain containing protein		1.5505	1.99346	0	4.44666	2.01485	0.279901	0.283904	0.951076	Q2
Bm1_03775	hypothetical protein		34.9157	27.296	60.726	20.3483	31.2898	31.9696	64.0951	0.48584	Q3
Bm1_03780	Hypothetical 38.3 kDa protein in HEM2-OCH1 intergenic region, putative	GO:0003824; GO:0005488; GO:0008152	11.1891	20.6796	32.0235	50.7796	38.1679	32.571	32.5246	0.496995	Q3
Bm1_03785	hypothetical protein		0.374315	0	0	0.0799412	0.425615	0	0.159925	0.913627	Q2
Bm1_03790	hypothetical protein		0	0	0	0	0	0	0
Bm1_03795	hypothetical protein		5.58178	4.18627	0	14.7024	29.6183	7.05351	1.1924	0.99002	Q2	LATE LARVAL
Bm1_03800	hypothetical protein		0.980637	1.83866	1.59725	152.431	173.759	37.3825	5.23716	1.92376	Q1	LATE LARVAL	AM		MA
Bm1_03805	hypothetical protein		10.2391	0	2.85898	79.6596	64.8648	15.7114	14.9987	1.26077	Q1	LATE LARVAL
Bm1_03810	Homeobox protein onecut	GO:0003677; GO:0003700; GO:0005634; GO:0006355; GO:0043565; GO:0045449	65.4115	32.7052	75.7629	11.6127	32.444	1.36063	126.623	1.03055	Q1		AF		EE			GERMLINE
Bm1_03815	mucin-like protein		10.4981	94.4817	12.6272	6.89863	66.1122	13.2662	10.3507	0.93217	Q2						L4
Bm1_03820	SKI/SNO/DAC family protein	GO:0000166; GO:0005488; GO:0005515; GO:0005634	11.5842	10.0246	36.1398	14.0827	18.2379	3.09661	26.4121	0.6589	Q2		AF
Bm1_03825	cAMP-dependent protein kinase catalytic subunit	GO:0016301	9.99343	9.53902	13.0218	15.3926	29.6128	47.452	33.3809	0.59265	Q3
Bm1_03830	AMP-binding enzyme family protein	GO:0003824; GO:0008152	3.07975	3.34519	1.66056	8.30103	5.55463	4.02598	3.13072	0.519815	Q3
Bm1_03835	Translin family protein	GO:0043565	13.1801	16.6808	8.05037	21.0526	16.5476	29.1468	9.3266	0.496995	Q3
Bm1_03840	hypothetical protein		69.671	159.607	214.909	37.1173	95.0633	95.4043	463.71	0.730901	Q2			AF				SOMATIC
Bm1_03845	hypothetical protein	GO:0005886; GO:0015986; GO:0045261; GO:0046933	116.592	111.249	102.608	68.3127	255.426	114.164	97.0192	0.48584	Q3
Bm1_03850	hypothetical protein		1.48271	0.953157	0.82801	1.719	0.481692	52.7301	0.271493	2.01209	Q1	MALE	AM		MA
Bm1_03855	ATP synthase F1, delta subunit family protein	GO:0005886; GO:0006754; GO:0006810; GO:0006811; GO:0015986; GO:0045261; GO:0046933	106.33	211.234	123.723	112.555	236.953	176.158	160.445	0.442834	Q4
Bm1_03860	hypothetical protein		69.9794	9.98632	8.0968	1.32706	8.07478	4.48697	155.497	1.48629	Q1	FEMALE/EGGS	AF		EE			GERMLINE
Bm1_03865	dynein light intermediate chain	GO:0003774	126.761	131.749	217.617	201.604	325.779	190.407	245.351	0.442834	Q4
Bm1_03870	hypothetical protein		56.0198	55.8986	51.6921	37.6548	36.9973	27.6477	39.1371	0.422251	Q4
Bm1_03875	protein F32E10.5		34.5491	20.8555	36.2344	9.17817	24.9119	24.4914	30.242	0.48584	Q3
Bm1_03880	hypothetical protein		48.0413	40.1274	47.2635	37.3512	28.5002	28.679	68.4238	0.442834	Q4
Bm1_03885	Peptidase family C54 containing protein	GO:0005737; GO:0006810; GO:0006914; GO:0008233; GO:0008234; GO:0015031; GO:0016787	49.3979	37.1796	31.6108	37.8064	52.57	48.3163	25.1233	0.422251	Q4
Bm1_03890	hypothetical protein		24.7996	18.2868	3.66595	30.5765	16.8243	15.9326	5.74295	0.631749	Q3
Bm1_03895	WD-repeat protein		8.36052	11.2376	7.63996	8.71894	9.87671	14.6811	4.03589	0.47485	Q4
Bm1_03900	Nematode cuticle collagen N-terminal domain containing protein	GO:0042302	203.204	53.0089	50.0938	1115.11	6032.73	117.579	120.586	1.84046	Q1	LATE LARVAL
Bm1_03905	hypothetical protein		5.01011	8.30609	3.09236	1.68946	2.39863	44.6509	1.68991	1.16269	Q1	MALE	AM		MA
Bm1_03910	40S ribosomal protein S27	GO:0003735; GO:0005622; GO:0005840; GO:0006412	119.769	359.3	70.7725	193.624	169.437	254.886	31.238	0.672817	Q2		AM
Bm1_03915	VPS28 protein homolog		98.3416	107.402	286.215	110.531	200.785	252.397	132.719	0.496995	Q3
Bm1_03920	Cytochrome c oxidase subunit IV family protein	GO:0004129	113.995	175.366	118.125	414.452	478.662	231.22	65.443	0.645213	Q2
Bm1_03925	hypothetical protein		28.6719	36.5468	21.0052	19.9556	14.8315	19.8004	14.8261	0.45335	Q4
Bm1_03930	hypothetical protein		17.5089	20.9496	7.51695	15.9515	6.44436	29.4152	4.02136	0.631749	Q3		AM
Bm1_03935	40S ribosomal protein S4-like	GO:0003723; GO:0005622; GO:0005840; GO:0019843	57.5046	90.0891	34.1349	71.4122	66.8387	78.0494	28.1174	0.47485	Q4
Bm1_03940	von Willebrand factor type D domain containing protein		4.40238	2.89908	0.419739	9.17269	4.39527	2.44235	1.51389	0.730901	Q2
Bm1_03945	hypothetical protein		1.35218	0	1.76193	4.813	1.025	1.7087	1.15542	0.701364	Q2
Bm1_03950	Serine/threonine protein phosphatase C34C12.3 in chromosomeIII, putative	GO:0004721; GO:0016787	37.6796	26.3103	20.3163	23.5401	17.9746	27.6383	47.8791	0.45335	Q4
Bm1_03955	GrpE protein homolog, mitochondrial precursor	GO:0000774; GO:0005515; GO:0005737; GO:0005739; GO:0005759; GO:0006457; GO:0030150; GO:0042803; GO:0051087	50.331	88.5661	72.2391	119.747	82.3413	118.28	98.4036	0.432469	Q4
Bm1_03960	ribosomal protein L16 containing protein	GO:0003735; GO:0005840; GO:0006412; GO:0019843	9.57096	15.7918	19.954	46.4678	12.3337	20.5607	41.3005	0.567608	Q3
Bm1_03965	hypothetical protein		21.8811	19.354	56.1129	23.8132	22.6181	26.9031	82.1393	0.567608	Q3
Bm1_03970	hypothetical protein		0	0	0	0	0	0	0
Bm1_03975	S-phase kinase-associated protein 1A	GO:0005515; GO:0006511; GO:0016301	12.1608	13.6806	16.341	1.94785	0.864212	418.754	0.48709	2.48603	Q1	MALE	AM	EE	MA
Bm1_03980	hypothetical protein		0.932162	1.04866	1.36647	20.9033	13.7789	4.27004	2.24023	1.09454	Q1	LATE LARVAL
Bm1_03985	hypothetical protein		2.37321	0	0	0	0	20.4928	0	2.67899	Q1	MALE	AM		MA
Bm1_03990	Nematode cuticle collagen N-terminal domain containing protein	GO:0042302	10.7959	0	1.20578	1.31751	2.80582	3.7679	12.1243	1.16269	Q1	FEMALE/EGGS						GERMLINE
Bm1_03995	serpin (BmSERPIN)	GO:0004867	0.674129	0.505588	0	248.447	0	1.13583	1.29608	3.72516	Q1	LATE LARVAL					L3
Bm1_04000	UPF0017 protein CG3488	GO:0004091	26.2584	24.2381	68.431	61.5022	64.5264	51.6567	135.858	0.567608	Q3
Bm1_04005	PH domain containing protein		14.126	2.64858	4.60165	27.9417	29.4469	5.52517	50.8687	0.895437	Q2		AF
Bm1_04010	EGF-like domain containing protein	GO:0005509	33.5117	0	0	115.105	20.7204	38.8349	10.095	1.92376	Q1	LATE LARVAL
Bm1_04015	hypothetical protein	GO:0005622; GO:0008270	0.154432	0	0	0	0	0	0	0.860074	Q2
Bm1_04020	hypothetical protein		0	0	0	0	0	0	0
Bm1_04025	gag protein		0.326039	0.48905	1.27452	0	0.741446	0.137335	0.975091	0.761483	Q2
Bm1_04030	Calcium binding EGF domain containing protein	GO:0005509	12.9208	0	1.3651	1.34244	0	0.441286	26.4082	1.84046	Q1	FEMALE/EGGS	AF		EE			GERMLINE
Bm1_04035	Acid phosphatase B0361.7 precursor	GO:0003993	13.548	1.69347	0	73.2996	5.99075	11.889	0	1.92376	Q1	LATE LARVAL	AM	EE			L3
Bm1_04040	hypothetical protein		30.2481	23.1898	58.6834	20.2891	33.1198	33.1271	103.674	0.58003	Q3
Bm1_04045	hypothetical protein	GO:0003824	6.74129	15.1676	0	11.8776	0	27.6859	1.08007	1.26077	Q1		AM
Bm1_04050	excretory/secretory protein Juv-p120 precursor		0.865661	0	0	40.3852	5.90581	1.94472	116.749	2.61234	Q1	FEMALE/EGGS	AF	AF			L3	SOMATIC
Bm1_04055	hypothetical protein		23.6266	41.5304	5.77241	64.0193	29.3832	49.4492	13.722	0.6589	Q2
Bm1_04060	Malate dehydrogenase, cytoplasmic	GO:0003824; GO:0005488; GO:0005975; GO:0006099; GO:0006108; GO:0008152; GO:0016491; GO:0016615; GO:0030060; GO:0055114	31.2761	71.8672	28.6143	466.004	168.733	61.3861	31.7717	0.99002	Q2	LATE LARVAL
Bm1_04065	hypothetical protein		3.80023	3.42015	0	2.59713	1.72842	0.960446	0.974181	0.6589	Q2
Bm1_04070	Salivary glue protein Sgs-3 precursor		32.6882	37.1962	66.0937	34.9055	103.387	40.5947	60.1978	0.496995	Q3
Bm1_04075	hypothetical protein		0.993907	0	0	44.5757	0	0	0	2.89455	Q1	LATE LARVAL					L3
Bm1_04080	hypothetical protein		2.05818	0	0	108.351	2.34026	0	3.29756	2.74814	Q1	LATE LARVAL					L3
Bm1_04085	Zinc finger, C2H2 type family protein	GO:0005622; GO:0008270	0.50016	0	0	0	0	1.10606	0.160268	1.11677	Q1
Bm1_04090	tRNA-His		0	0	0	0	0	0	0
Bm1_04095	Ser/Thr protein phosphatase family protein	GO:0004721; GO:0016787	3.07638	1.18658	0.687192	3.11611	3.39806	28.6566	4.61908	1.11677	Q1	MALE			MA
Bm1_04100	ATP-dependent DNA helicase, RecQ family protein	GO:0003676; GO:0004386; GO:0005524; GO:0006310; GO:0008026; GO:0016787	63.675	73.1817	56.9966	41.5043	19.0134	30.6652	38.3569	0.496995	Q3
Bm1_04105	GPI transamidase component PIG-T precursor	GO:0016021; GO:0042765	31.4144	29.1219	40.5826	29.6005	25.1418	31.0082	55.2996	0.422251	Q4
Bm1_04110	linker histone H1 and H5 family protein	GO:0000786; GO:0003677; GO:0005634; GO:0005694; GO:0006334	1065.14	915.241	1017.39	133.86	273.638	860.508	1221.36	0.6589	Q2
Bm1_04115	short coiled-coil protein		138.032	58.1426	197.107	127.742	198.516	163.276	387.771	0.55538	Q3
Bm1_04120	Hypothetical 28.6 kDa protein T07A5.2 in chromosome III, putative		16.2097	8.45711	20.2034	12.9443	10.1506	5.64044	34.9288	0.58003	Q3
Bm1_04125	Lipase family protein	GO:0004806; GO:0006629; GO:0016787	57.7312	0.530176	0.460565	0.956162	0.535864	1.19107	30.5046	2.05829	Q1	FEMALE/EGGS	AF		EE			GERMLINE
Bm1_04130	hypothetical protein		16.7163	0	0	23.2829	4.95842	50.5134	1.86312	1.45567	Q1	MALE	AM
Bm1_04135	hypothetical protein	GO:0006810; GO:0016020; GO:0055085	1.9668	18.8072	0	9.55598	3.35453	0.621346	0.630231	1.34038	Q1					IM
Bm1_04140	hypothetical protein		0.68606	1.54361	0.893958	3.02807	0	62.276	0.293116	2.42613	Q1	MALE	AM		MA		L3
Bm1_04145	metalloprotease 1 precursor	GO:0004222; GO:0006508; GO:0008233; GO:0008237; GO:0008270; GO:0016787; GO:0046872	2.81007	23.0587	44.2623	0.49423	0.375905	0.104441	0.529672	2.15507	Q1	MICROFILARIAL			EE			GERMLINE
Bm1_04150	Prion-like-		145.291	91.544	89.2161	69.3699	103.339	73.7745	74.0895	0.422251	Q4
Bm1_04155	TBC domain containing protein	GO:0005097; GO:0005622; GO:0032313	0	1.12534	0	24.2476	1.13741	1.26407	0.961611	1.92376	Q1	LATE LARVAL					L3
Bm1_04160	WD domain containing protein		9.33821	13.4785	15.8413	5.64433	2.80476	0.890595	8.35581	0.730901	Q2		AF		EE			GERMLINE
Bm1_04165	Iron-sulfur cluster assembly accessory protein	GO:0005198; GO:0016226; GO:0051536	0.146642	1.31976	0	7.76683	0.666958	1.48245	0.939784	1.23543	Q1	LATE LARVAL					L3
Bm1_04170	hypothetical protein		0	0	0	0	0	2.44914	0	0.860074	Q2
Bm1_04175	Histone deacetylase family protein	GO:0016787	32.2482	95.4854	60.2574	109.809	129.658	43.6851	114.329	0.519815	Q3
Bm1_04180	hypothetical protein		3.78449	164.107	55.1411	121.971	5.47675	2.17379	2.20488	1.6516	Q1						L3
Bm1_04185	excretory/secretory protein Juv-p120 precursor		3.45592	2.10154	2.55586	245.039	80.7153	2.95077	29.0916	1.84046	Q1	LATE LARVAL	AF	AF				SOMATIC
Bm1_04190	hypothetical protein		0.6252	0	0	0.267044	0	0	0	0.826006	Q2
Bm1_04195	Transaldolase	GO:0003824; GO:0004801; GO:0005737; GO:0005975; GO:0006098; GO:0008152; GO:0016740	15.5867	65.4104	19.8535	162.176	85.229	54.663	4.93839	0.93217	Q2		AM
Bm1_04200	Protein KIAA0103 homolog	GO:0005488	56.2851	84.2271	102.228	88	69.131	52.0022	90.5187	0.422251	Q4
Bm1_04205	Delta-1-pyrroline-5-carboxylate dehydrogenase, mitochondrial precursor	GO:0003842; GO:0005759; GO:0006561; GO:0008152; GO:0016491; GO:0055114	49.251	102.263	77.2485	103.106	67.0629	30.4461	52.4109	0.48584	Q3
Bm1_04210	Protein kinase domain containing protein	GO:0000287; GO:0004672; GO:0004674; GO:0005524; GO:0006468; GO:0016301; GO:0030154	0.317291	0	0	4.81116	0	43.904	0	3.31605	Q1	MALE	AM		MA		L3
Bm1_04215	Zinc finger, C2H2 type family protein	GO:0005622; GO:0008270	0	0	0	0	0	0	0
Bm1_04220	Zinc finger, C2H2 type family protein	GO:0005622; GO:0008270	1.3045	1.67719	2.91396	0.318398	0.423796	4.23889	0.716585	0.761483	Q2
Bm1_04225	Zinc finger, C2H2 type family protein	GO:0005622; GO:0008270	0	1.90631	2.48403	0	0	2.14132	0.135747	1.76178	Q1				MA
Bm1_04230	Neurobeachin homolog		19.083	8.94502	26.4199	8.57552	19.4381	13.3133	14.5228	0.48584	Q3
Bm1_04235	hypothetical protein		0	2.92337	0	2.77487	1.47737	0	0	0.951076	Q2
Bm1_04240	Antifreeze peptide 4 precursor	GO:0042309; GO:0050825; GO:0050826	0	0	0	0	0	0	0
Bm1_04245	Putative eukaryotic translation initiation factor 3 subunit (eIF-3)	GO:0003743	2.21987	2.30521	8.67769	9.40888	4.27157	1.07891	2.40756	0.68697	Q2
Bm1_04250	hypothetical protein		26.2331	14.0952	7.65282	32.11	18.6984	38.0977	12.0444	0.543342	Q3
Bm1_04255	hypothetical protein	GO:0003779; GO:0005622	22.7228	45.1106	6.53129	25.5487	12.9185	51.0941	1.28491	0.895437	Q2		AM	EE
Bm1_04260	Hypothetical 45.9 kDa protein in KCS1-GCV1 intergenic region, putative		4.88406	1.04657	0	1.29142	0	12.0498	1.7886	1.36817	Q1	MALE
Bm1_04265	hypothetical protein		138.576	130.821	181.831	60.0181	121.206	107.762	352.751	0.543342	Q3
Bm1_04270	ubiquitin thiolesterase homolog		70.1479	88.7228	76.5494	42.9099	55.8179	87.9655	95.9282	0.432469	Q4
Bm1_04275	hypothetical protein		2.79369	0	0	0	0	86.0508	0	3.96024	Q1	MALE	AM		MA
Bm1_04280	hypothetical protein		24.742	22.2674	3.22395	0	7.5021	15.6328	1.05709	1.09454	Q1			EE
Bm1_04285	PPE FAMILY PROTEIN		0	0	0	0	0	0.246764	0.125147	0.860074	Q2
Bm1_04290	Zinc knuckle family protein	GO:0003676; GO:0008270	0.325006	0	0.254096	0	0	0	0.333258	1.01008	Q1
Bm1_04295	Stomatin protein 2	GO:0016020	13.5668	32.7052	15.1526	1.86263	7.71309	1.83685	3.72624	0.895437	Q2
Bm1_04300	hypothetical protein	GO:0016021	0.461457	0	0	0.394207	0	1.74938	0	0.877589	Q2
Bm1_04305	hypothetical protein		0	0	0	8.55803	0	0.496447	0	2.2058	Q1	LATE LARVAL					L3
Bm1_04310	hypothetical protein	GO:0003950	0	0	0	0.501718	0	0	0	0.860074	Q2
Bm1_04325	Nematode cuticle collagen N-terminal domain containing protein	GO:0042302	1.32521	1.49084	0	780.854	449.789	24.7007	8.9175	2.81994	Q1	LATE LARVAL			MA
Bm1_04330	endonuclease G, mitochondrial precursor	GO:0003676; GO:0004519; GO:0016787; GO:0046872	21.0397	10.8751	35.0102	16.4555	13.9013	24.0722	47.193	0.531488	Q3
Bm1_04340	GH08189p		0	0	0	0.367927	0	0	0	0.860074	Q2
Bm1_04345	nuclear hormone receptor	GO:0003677; GO:0003700; GO:0003707; GO:0004872; GO:0004879; GO:0005634; GO:0006350; GO:0006355; GO:0008270; GO:0043565; GO:0045449; GO:0046872	0.181699	0	0	5.43267	0.413201	0.229607	6.05514	1.6516	Q1		AF	AF				SOMATIC
Bm1_04350	hypothetical protein		12.6488	23.8691	15.9501	17.4281	10.2068	5.15608	6.27578	0.543342	Q3
Bm1_04360	Zinc finger, C2H2 type family protein	GO:0005622; GO:0008270	3.66768	0.970841	5.06023	0.184305	0	1.63579	2.48877	0.970356	Q2
Bm1_04365	hypothetical protein		0	0	0	0	0	0	0
Bm1_04370	Dopey, N-terminal domain containing protein		10.7467	11.3265	11.3794	11.873	9.10863	12.3909	16.8042	0.402248	Q4
Bm1_04375	TBC domain containing protein	GO:0005097; GO:0005622; GO:0032313	3.08976	3.79191	2.19603	33.7133	5.74889	7.09895	2.88019	0.913627	Q2	LATE LARVAL
Bm1_04380	Transthyretin-like family protein		7.86906	86.5582	32.4698	324.63	246.057	201.639	23.254	1.07277	Q1		AM		MA
Bm1_04385	alpha/beta hydrolase	GO:0016787	0	0	0	2.23516	3.52599	0.734741	0	1.54988	Q1	LATE LARVAL
Bm1_04390	HMG box family protein	GO:0003677; GO:0005634	8.33842	17.24	1.76193	2.98406	6.14997	4.27175	12.7097	0.672817	Q2
Bm1_04395	hypothetical protein		0	0	0	0	0	1.3863	0.46871	0.951076	Q2
Bm1_04400	Helix-hairpin-helix motif family protein	GO:0003677; GO:0003684; GO:0003824; GO:0006281; GO:0006284; GO:0006289; GO:0008534	17.2922	20.3673	9.0734	13.5329	6.33411	31.2375	5.65258	0.59265	Q3
Bm1_04405	BED zinc finger family protein		48.9491	15.7759	27.4091	22.2357	32.9433	18.3894	48.8354	0.496995	Q3
Bm1_04410	hypothetical protein		3.1977	0	0.609762	0.0333133	1.41891	4.43506	15.9946	1.80057	Q1	FEMALE/EGGS					L4	GERMLINE
Bm1_04415	repeat motif-containing gene		0.328495	0	0	0.140311	0.747031	27.8122	0.842089	2.36826	Q1	MALE	AM		MA
Bm1_04420	tRNA-Ser		0	0	0	0	0	0	0				AM		MA
Bm1_04425	hypothetical protein	GO:0004601; GO:0006979; GO:0020037; GO:0055114	3.77333	0	0	0.219779	0.780085	0	2.19837	1.42579	Q1	FEMALE/EGGS			EE			GERMLINE
Bm1_04430	hypothetical protein		0.370341	0.833254	0	0	0	0	0.23734	0.860074	Q2
Bm1_04435	hypothetical protein	GO:0000221; GO:0005488; GO:0015986; GO:0016820; GO:0046961	3.44555	7.75235	3.36724	2.94341	3.91776	2.17701	1.10407	0.58003	Q3
Bm1_04440	60S ribosomal protein L11	GO:0003735; GO:0005622; GO:0005840; GO:0006412; GO:0030529	350.659	615.485	1221.11	370.184	528.898	494.9	416.51	0.496995	Q3
Bm1_04445	hypothetical protein	GO:0015031	7.46917	4.05646	6.0409	0.275028	6.44283	6.8348	6.2723	0.716005	Q2						L4
Bm1_04450	Paramyosin	GO:0003774; GO:0016459	81.6523	256.527	108.734	600.922	1449.44	343.182	112.017	0.93217	Q2	LATE LARVAL
Bm1_04455	hypothetical protein		0	0	0	0.331134	0	0	0	0.860074	Q2
Bm1_04465	linker histone H1 and H5 family protein	GO:0000786; GO:0003677; GO:0005634; GO:0005694; GO:0006334	79.3029	9.60153	86.189	115.137	5.66099	15.279	608.05	1.45567	Q1	FEMALE/EGGS	AF	AF		MM	L3	SOMATIC
Bm1_04470	hypothetical protein		0	0	0	0	0	0	0
Bm1_04475	hypothetical protein		0	0	0	0	0	0	0
Bm1_04480	hypothetical protein		0	0	0	0	0	0	0
Bm1_04485	hypothetical protein		0	0	0	0	0	0	0
Bm1_04490	hypothetical protein		0	0	0	23.3742	12.9632	1.44067	0	1.76178	Q1	LATE LARVAL
Bm1_04495	hypothetical protein		0	0	0	0.388048	0	0	0	0.877589	Q2
Bm1_04500	hypothetical protein		0	0	0	0.914735	0	0	0	1.1864	Q1	LATE LARVAL
Bm1_04505	MGC85231 protein		5.44488	8.75056	6.0813	2.04882	0	0.327644	0.664658	1.2867	Q1				EE			GERMLINE
Bm1_04510	hypothetical protein		8.04902	0	3.31204	0.180948	0	0	1.90045	1.84046	Q1	FEMALE/EGGS			EE			GERMLINE
Bm1_04520	alpha-L1 nicotinic acetyl choline receptor		0	0	0	0	0	0	0
Bm1_04525	LD48059p		0	0	0	0	0	0	0
Bm1_04530	LPXTG cell wall surface anchor family protein		0	0	0	0	0	0	0
Bm1_04535	hypothetical protein		0	0	0	0	0	0	0
Bm1_04550	hypothetical protein		0	0	0	0	0	0	0
Bm1_04555	GH23727p	GO:0005315; GO:0006817; GO:0016020	1.26057	11.3449	1.23192	14.2684	1.43333	9.95584	2.01964	0.913627	Q2
Bm1_04560	tRNA-His		0	0	0	0	0	0	0
Bm1_04565	hypothetical protein		4.63322	4.99204	3.57132	9.86713	8.0136	9.73058	3.34567	0.496995	Q3
Bm1_04570	hypothetical protein		1.46827	0	0	18.689	1.3356	4.08189	0.376388	1.6168	Q1	LATE LARVAL					L3
Bm1_04575	hypothetical protein		0	0	0	2.74395	0.990445	2.61425	0.279119	1.48629	Q1				MA
Bm1_04580	Integrase core domain containing protein	GO:0003676; GO:0003677; GO:0015074	0.135139	0	0.264136	0	0	0	0	0.913627	Q2
Bm1_04585	Hepatocellular carcinoma-associated antigen 59 family protein	GO:0005509	33.1341	20.8333	13.4847	31.7563	13.0057	32.3493	18.6167	0.47485	Q4
Bm1_04590	hypothetical protein	GO:0000166; GO:0003676	42.2586	63.9569	32.0878	36.2624	31.803	30.5422	27.959	0.432469	Q4
Bm1_04595	hypothetical protein	GO:0003676	27.5469	30.6355	29.2283	17.9014	13.3343	39.8824	25.3712	0.45335	Q4
Bm1_04600	D-tyrosyl-tRNA(Tyr) deacylase	GO:0005737; GO:0016787; GO:0016788; GO:0019478	20.7746	23.9411	8.91328	95.0117	48.972	51.5439	6.49454	0.793164	Q2		AM
Bm1_04605	Protein C14orf4 homolog	GO:0005515; GO:0008270	155.56	135.411	27.9127	61.1073	91.0493	74.1186	20.5924	0.645213	Q2			EE
Bm1_04610	zgc:73290 protein		106.175	47.253	26.3523	25.9148	43.6326	27.1944	19.2751	0.58003	Q3
Bm1_04615	hypothetical protein	GO:0016717; GO:0055114	1.01119	7.58382	2.63523	39.4481	6.13215	2.98156	0	1.48629	Q1	LATE LARVAL
Bm1_04620	40S ribosomal protein S24	GO:0000166; GO:0003735; GO:0005622; GO:0005840; GO:0006412; GO:0030529	310.933	441.696	679.422	175.003	475.818	419.513	334.16	0.47485	Q4
Bm1_04625	CG3921-PA		5.98048	0.747548	1.94819	7.94722	5.28898	1.88933	7.23956	0.672817	Q2
Bm1_04630	hypothetical protein		21.941	3.70248	11.7933	28.7009	22.4532	7.2781	25.3103	0.618505	Q3
Bm1_04635	hypothetical protein	GO:0005344; GO:0005506; GO:0006810; GO:0015671; GO:0019825; GO:0020037	4.89934	8.4296	14.6456	3.139	6.22618	2.54929	3.32453	0.605473	Q3
Bm1_04640	Plasmid Maintenance Protein containing protein	GO:0003743; GO:0006413; GO:0006506; GO:0016757; GO:0031227	16.3776	22.7638	13.3481	39.8927	27.8973	34.5996	11.7521	0.508318	Q3
Bm1_04645	hypothetical protein		7.91069	3.55975	6.18473	2.02735	0	4.99824	2.02789	0.701364	Q2
Bm1_04650	diacylglycerol kinase	GO:0004143; GO:0007165; GO:0007205; GO:0016301; GO:0016740; GO:0046872	5.23267	13.2593	13.1071	5.92396	2.31061	5.2642	7.94411	0.567608	Q3
Bm1_04655	hypothetical protein	GO:0005515	0.231417	0	1.35695	0.049423	0	42.1105	0	3.83985	Q1	MALE	AM		MA
Bm1_04660	replication licensing factor MCM7	GO:0000166; GO:0003677; GO:0005524; GO:0005634; GO:0006260; GO:0006270	2.63434	0.564491	0.98075	1.12521	1.56901	2.53632	3.13535	0.567608	Q3
Bm1_04665	2,3-bisphosphoglycerate-independent phosphoglycerate mutase, putative	GO:0003824; GO:0008152; GO:0046872	141.549	168.165	60.3927	669.699	429.67	239.286	65.2929	0.777182	Q2
Bm1_04670	Serine-rich protein-like		4.00128	2.25068	3.91034	5.44769	0.568707	56.8832	1.28215	1.45567	Q1	MALE	AM		MA
Bm1_04675	hypothetical protein		0.530992	0	0	0	0	12.7489	0	2.25818	Q1	MALE	AM		MA
Bm1_04680	hypothetical protein	GO:0003774; GO:0005524; GO:0016459	0.253349	0	0	10.3885	0	0.320149	0	2.36826	Q1	LATE LARVAL					L3
Bm1_04685	hypothetical protein		13.1872	5.39467	28.1182	10.3437	23.446	35.1464	14.1367	0.58003	Q3
Bm1_04690	zgc:92784	GO:0003702; GO:0005634; GO:0006367	66.7993	57.5781	76.4985	32.3097	38.512	56.5917	101.296	0.464021	Q4
Bm1_04695	Cuticle collagen F09G8.6		12.0872	0.625189	0.543103	0.296715	0.631897	3.86244	0.712304	1.26077	Q1	FEMALE/EGGS		EE				GERMLINE
Bm1_04700	hypothetical protein		0	0	0	0	0	0	0
Bm1_04705	hypothetical protein		3.20056	9.60153	1.39015	39.0374	3.23485	17.0766	1.82324	1.07277	Q1	LATE LARVAL	AM				L3
Bm1_04710	hypothetical protein		0	0	0	0.529344	0.469714	0	0	0.895437	Q2
Bm1_04715	Plexin repeat family protein	GO:0004872; GO:0007275; GO:0016020; GO:0016021	11.075	8.89938	1.54618	33.1134	4.04769	7.74727	1.01394	0.970356	Q2			EE			L3
Bm1_04720	hypothetical protein		0	0	0	0	0	100.764	1.41952	3.41154	Q1	MALE	AM		MA
Bm1_04725	Helix-loop-helix DNA-binding domain containing protein	GO:0003677; GO:0005634; GO:0030528; GO:0045449	164.673	18.0443	11.4951	16.1	15.1982	17.2284	56.1934	0.93217	Q2	FEMALE/EGGS			EE			GERMLINE
Bm1_04730	Transaldolase	GO:0004801; GO:0005737; GO:0005975; GO:0006098	0	0	0	25.7903	0	0	0	2.67899	Q1	LATE LARVAL					L3
Bm1_04735	hypothetical protein		3.49211	9.42853	1.3651	9.09873	0.794141	0.882572	0.895193	0.895437	Q2
Bm1_04740	Regulator of presynaptic activity aex-3		24.8322	17.7153	41.4328	20.9546	8.60836	5.9315	10.8682	0.605473	Q3
Bm1_04745	hypothetical protein		0	0	0	0.380614	0	0.56302	0	0.826006	Q2
Bm1_04750	Fork head domain containing protein	GO:0003677; GO:0003700; GO:0005634; GO:0006350; GO:0006355; GO:0043565; GO:0045449	33.4407	54.6907	63.2529	6.05134	17.3355	3.08982	17.4214	0.877589	Q2				EE			GERMLINE
Bm1_04755	hypothetical protein		1.38437	7.78696	2.70582	1.92176	0	0.437346	0.4436	0.970356	Q2
Bm1_04760	Hypothetical tyrosinase-like protein C02C2.1 in chromosome III, putative	GO:0008152; GO:0016491; GO:0046872	1.67019	13.1525	6.52894	1.60514	2.84864	1.3191	7.22503	0.761483	Q2
Bm1_04765	hypothetical protein		0.662605	0	1.29509	0	0	0.418656	0	0.842883	Q2
Bm1_04770	hypothetical protein		59.2741	62.695	38.6976	62.042	46.9699	31.9688	49.3438	0.422251	Q4
Bm1_04775	hypothetical protein		33.07	37.813	22.252	33.5765	36.9859	32.8835	15.2871	0.442834	Q4
Bm1_04780	hypothetical protein		26.4379	28.1768	17.0952	24.2407	16.7258	23.6122	9.55447	0.45335	Q4
Bm1_04785	AN1-like Zinc finger family protein	GO:0008270; GO:0046872	52.0424	30.5053	39.9539	25.4364	18.0252	33.8706	23.2598	0.45335	Q4
Bm1_04790	Platelet-activating factor acetylhydrolase, plasma/intracellular isoform II family protein	GO:0003847; GO:0016042; GO:0016787	30.2909	49.7963	59.0218	212.86	176.157	92.6722	49.0421	0.6589	Q2
Bm1_04795	Gem-associated protein 7		13.3906	17.4428	31.6827	49.8206	32.0544	28.0537	9.48498	0.55538	Q3
Bm1_04800	60S ribosomal protein L23a	GO:0000166; GO:0003723; GO:0003735; GO:0005622; GO:0005840; GO:0006412; GO:0030529	791.263	788.896	1985.42	612.123	1009.19	796.692	533.613	0.496995	Q3
Bm1_04805	Carboxylesterase family protein		154.723	150.174	194.089	58.2275	61.4076	29.4447	180.451	0.618505	Q3		AF
Bm1_04810	hypothetical protein		4.80389	9.69043	7.12301	8.13684	7.91086	11.513	4.24643	0.464021	Q4
Bm1_04815	hypothetical protein		18.6097	26.8104	23.7542	15.1677	16.5719	19.947	17.6158	0.412179	Q4
Bm1_04820	vesicle trafficking protein SEC22b	GO:0006810; GO:0016020; GO:0016021; GO:0016192	30.469	17.0371	19.7336	82.3215	48.3798	42.8314	13.8651	0.605473	Q3
Bm1_04825	glutathione reductase	GO:0004362; GO:0005737; GO:0006749; GO:0016491; GO:0045454; GO:0050660; GO:0050661; GO:0055114	93.0297	91.385	147.573	102.4	135.674	72.5157	356.207	0.55538	Q3
Bm1_04830	15 kDa selenoprotein precursor		123.114	118.639	86.4985	259.31	266.055	200.492	56.7234	0.55538	Q3
Bm1_04835	Hypothetical 38.1 kDa protein in RCK1-AMS1 intergenic region, putative	GO:0003824; GO:0005488; GO:0008152	30.8696	2.3678	2.05691	97.6921	44.6731	13.0768	29.675	1.09454	Q1
Bm1_04840	KH domain containing protein	GO:0003723	385.352	262.544	258.378	128.857	264.601	78.0346	590.459	0.605473	Q3		AF
Bm1_04845	Alcohol dehydrogenase I		19.1966	28.2407	8.65862	27.5945	31.0623	6.99753	8.9903	0.58003	Q3
Bm1_04850	Hypothetical FAD-dependent oxidoreductase YEL047C	GO:0000104; GO:0009055; GO:0016491; GO:0055114	146.515	79.0526	87.3011	61.5788	161.581	108.93	179.771	0.47485	Q4
Bm1_04855	hypothetical protein		50.8756	18.4491	22.9474	14.3279	30.9371	21.5477	41.3231	0.496995	Q3
Bm1_04860	hypothetical protein		13.6615	1.11101	0.321711	1.33579	4.86601	0.311992	21.5188	1.42579	Q1	FEMALE/EGGS	AF		EE			GERMLINE
Bm1_04865	DNA polymerase epsilon p17 subunit	GO:0003677; GO:0005622; GO:0005634; GO:0043565	134.141	115.228	203.871	44.954	123.944	112.215	434.201	0.631749	Q3
Bm1_04870	hypothetical protein	GO:0008375; GO:0016020	0.151811	0	2.96722	4.86326	1.72617	384.828	0	3.96024	Q1	MALE	AM		MA
Bm1_04875	hypothetical protein		5.79367	0	0	0.353524	0.941099	0	5.83468	1.39664	Q1	FEMALE/EGGS			EE			GERMLINE
Bm1_04880	NADH-ubiquinone oxidoreductase AGGG subunit homolog, mitochondrialprecursor		187.942	234.575	378.247	401.68	557.048	460.232	841.784	0.519815	Q3
Bm1_04885	Hypothetical tyrosinase-like protein C02C2.1 in chromosome III, putative	GO:0008152; GO:0016491	5.65874	1.2732	0.553014	1.81278	24.4503	1.34077	4.17049	1.16269	Q1	LATE LARVAL					L4
Bm1_04890	hypothetical protein		0	0	0	0	0	26.7179	0	2.89455	Q1	MALE	AM		MA
Bm1_04895	hypothetical protein		26.4891	21.4558	44.5258	17.4241	51.8055	22.7619	65.5275	0.531488	Q3
Bm1_04900	eukaryotic translation initiation factor 2 subunit 1	GO:0003723; GO:0003743; GO:0005850; GO:0006412	31.922	57.4586	21.8375	40.2231	60.6677	59.0674	46.03	0.45335	Q4
Bm1_04905	mitochondrial prohibitin complex protein 1	GO:0016020	42.8205	52.8951	50.8733	117.391	88.1496	27.0554	111.025	0.531488	Q3
Bm1_04910	60S ribosomal protein L27a	GO:0003735; GO:0005622; GO:0005840; GO:0006412; GO:0030529	428.018	1062.17	534.328	374.443	509.876	894.064	125.516	0.59265	Q3		AM
Bm1_04915	60S acidic ribosomal protein P1	GO:0003735; GO:0005622; GO:0005840; GO:0006414	1050.17	1621.27	2434.92	1173.32	1604.53	1224.57	1095.9	0.442834	Q4
Bm1_04920	ADP-ribosylation factor family	GO:0005525	5.12689	4.19466	1.36647	2.48848	0.794937	0.588971	0.597393	0.761483	Q2
Bm1_04925	coronin 2A		0.705305	0.396727	0.689276	2.37242	0.200492	2.00536	2.71205	0.730901	Q2
Bm1_04930	SET domain containing protein	GO:0003677; GO:0005515; GO:0005634; GO:0008168; GO:0008270; GO:0016740; GO:0018024; GO:0046872	52.1262	69.3796	197.72	27.2814	29.0168	30.66	150.072	0.730901	Q2
Bm1_04935	hypothetical protein	GO:0005215; GO:0006810; GO:0016020	4.89974	4.40969	0	16.4637	8.91401	3.30221	0	1.23543	Q1			EE
Bm1_04940	hypothetical protein		0	0	0	0	0	0	0
Bm1_04945	hypothetical protein		0	0	0	0	0	0	0
Bm1_04950	hypothetical protein		0	0	0	0	0	0	0
Bm1_04955	hypothetical protein	GO:0003824; GO:0005524; GO:0006754; GO:0008152; GO:0015662; GO:0016020	20.8292	86.2114	51.3794	26.7857	14.4383	17.3129	19.8447	0.631749	Q3
Bm1_04960	serpin (BmSERPIN)	GO:0004867	0	0	0	0	0	0	0
Bm1_04965	CG6817-PA	GO:0016020; GO:0030001; GO:0046873; GO:0055085	0	10.5077	3.65122	29.3233	0	0	0	2.67899	Q1	LATE LARVAL					L3
Bm1_04970	hypothetical protein		7.87361	19.078	4.73518	29.4916	28.9241	17.2205	4.26965	0.672817	Q2
Bm1_04975	Hypothetical RING finger protein F54G8.4 in chromosome III, putative		9.81981	34.8856	113.139	243.715	896.776	67.9227	95.3918	1.26077	Q1	LATE LARVAL		AF	MA			SOMATIC
Bm1_04980	Hypothetical RING finger protein F54G8.4 in chromosome III, putative		3.36571	22.9734	8.57414	136.718	84.2796	30.1543	9.25804	1.11677	Q1	LATE LARVAL			MA
Bm1_04985	transcription factor E74 isoform	GO:0003677; GO:0003700; GO:0005634; GO:0006355; GO:0043565	39.1748	3.71123	4.83593	3.69884	3.75105	4.16874	14.7993	0.895437	Q2	FEMALE/EGGS			EE			GERMLINE
Bm1_04990	Homeobox protein Nkx-6.1	GO:0003677	1.11815	0	0	1.31339	28.6063	8.83102	8.59902	1.6168	Q1	LATE LARVAL					L4
Bm1_04995	hypothetical protein		0	0	1.56212	0.341375	0	0.504977	0	0.842883	Q2
Bm1_05000	hypothetical protein		2.67327	0	0	0.570921	3.03964	0	0	0.842883	Q2
Bm1_05005	hypothetical protein		7.04771	43.8401	29.981	75.4348	141.417	15.1925	6.64214	0.970356	Q2	LATE LARVAL
Bm1_05010	Autophagy protein Apg5 containing protein	GO:0005737; GO:0006914	56.2743	30.1043	38.4583	40.2572	27.2951	74.593	44.387	0.45335	Q4
Bm1_05015	Nuclear hormone receptor-like 1	GO:0003700; GO:0003707; GO:0004872; GO:0005634; GO:0006355	20.5591	6.74583	13.3945	17.7459	3.89612	1.08249	14.2736	0.761483	Q2		AF		EE			GERMLINE
Bm1_05020	hypotetical protein, conserved	GO:0005515; GO:0008270; GO:0046872	0	0	0	0	0	0	0
Bm1_05025	Cadherin domain containing protein	GO:0005509; GO:0005886; GO:0007155; GO:0007156; GO:0016020; GO:0016021	15.2221	1.12293	0	5.86235	1.70246	4.41475	0.639698	1.16269	Q1			EE
Bm1_05030	hypothetical protein	GO:0005515; GO:0005737	3.6745	0	0.84494	1.29253	0	17.754	0	2.05829	Q1	MALE	AM	EE
Bm1_05035	excretory/secretory protein Juv-p120 precursor		2.8955	1.68123	6.5722	550.919	112.577	5.90153	20.831	2.10593	Q1	LATE LARVAL		AF				SOMATIC
Bm1_05040	hypothetical protein	GO:0005622; GO:0008270	0	0	0	0	0	0	0
Bm1_05045	Carboxypeptidase A2 precursor	GO:0004180; GO:0004181; GO:0006508; GO:0008270	4.36077	13.0821	3.78815	63.5364	44.0748	0.612284	0	1.72405	Q1	LATE LARVAL
Bm1_05050	hypothetical protein	GO:0005215; GO:0006810; GO:0016021; GO:0055085	0.922914	1.66122	3.60776	1.02494	0	0	0.236587	1.07277	Q1
Bm1_05055	interspersed repeat antigen		0.100075	0	0	0	0.227581	0	0	0.842883	Q2
Bm1_05060	hypothetical protein	GO:0015031	8.24184	5.79494	6.0409	1.54016	6.73569	7.64847	6.2723	0.519815	Q3
Bm1_05065	SON protein		0	0	0	0.256693	0	0	0	0.860074	Q2
Bm1_05070	hypothetical protein		0.901451	9.46507	0	26.311	3.41665	3.4174	0	1.6516	Q1	LATE LARVAL
Bm1_05075	hypothetical protein	GO:0003824; GO:0004555; GO:0005991	125.934	696.922	612.96	722.052	125.643	210.338	128.817	0.730901	Q2
Bm1_05090	hypothetical protein		1.20594	0	31.6521	0.147171	0	922.617	1.32489	4.36027	Q1	MALE	AM		MA	MM
Bm1_05095	hypothetical protein		49.0368	11.3483	12.049	48.952	75.1927	12.3932	32.324	0.68697	Q2
Bm1_05100	hypothetical protein		164.939	50.1288	37.7704	84.8228	121.238	59.1815	89.1675	0.519815	Q3
Bm1_05105	tRNA-His		0	0	0	0	0	0	0
Bm1_05110	Alpha-mannosidase C1orf22	GO:0004571; GO:0005509; GO:0016020	6.07648	2.68076	5.58907	13.4863	6.23189	6.47415	7.33031	0.508318	Q3
Bm1_05115	hypothetical protein		19.3812	7.26782	12.6272	2.24205	2.75468	0.510237	29.4994	1.03055	Q1		AF		EE			GERMLINE
Bm1_05120	hypothetical protein		58.2329	76.3624	158.509	19.456	44.8873	57.7861	201.366	0.68697	Q2
Bm1_05125	hypothetical protein		5.69238	1.82966	3.17886	12.3307	12.0204	3.08283	1.56346	0.701364	Q2
Bm1_05130	hypothetical protein		0	0	6.06103	45.6965	0	0	1.98733	2.10593	Q1	LATE LARVAL					L3
Bm1_05135	hypothetical protein		27.8771	7.16827	3.11354	73.8248	114.112	21.1364	11.2298	1.01008	Q1	LATE LARVAL
Bm1_05140	hypothetical protein		0	0	0	0.220756	0	0	0	0.860074	Q2
Bm1_05145	EAP30 subunit of ELL complex		8.48582	4.24284	4.91435	28.4596	6.43254	20.255	14.0993	0.645213	Q2
Bm1_05150	hypothetical protein		3.66981	0	0	0	0	51.3014	0	3.72516	Q1	MALE	AM	EE	MA
Bm1_05155	Zinc finger, C2H2 type family protein	GO:0005622; GO:0008270	2.94398	13.7997	25.4141	0	0.278955	12.0907	0.471676	1.84046	Q1	MICROFILARIAL	AM
Bm1_05160	Troponin T		222.918	42.0822	24.6362	33.5186	123.209	40.3337	167.681	0.761483	Q2
Bm1_05165	hypothetical protein	GO:0016020	1.16754	0	2.73842	0.897653	0.531022	14.7538	2.39437	1.23543	Q1	MALE			MA
Bm1_05170	Senescence-associated protein		0	0	0	0	0	0	0
Bm1_05175	hypothetical protein		0	0	0	0	0	0	0
Bm1_05180	hypothetical protein (pseudogene)		0	0	0	0	0	0	0
Bm1_05185	sheath protein 5, identical		0	0	0	0	0	0	1.38265	1.36817	Q1	FEMALE/EGGS						GERMLINE
Bm1_05190	hypothetical protein		0	0	0	0	0	0	0
Bm1_05195	hypothetical protein		0	0	0	1.2462	0	0.526696	1.06846	0.826006	Q2
Bm1_05200	hypothetical protein		0	0	0	0.357339	0	11.1004	0	2.42613	Q1	MALE	AM		MA
Bm1_05205	hypothetical protein		0	0	0	0	0	0	0
Bm1_05210	hypothetical protein		104.942	0	55.4363	0.605733	9.67496	7.16821	63.6188	1.51768	Q1	FEMALE/EGGS			EE			GERMLINE
Bm1_05215	hypothetical protein		0	0	0	0	0	2.30507	0	1.21064	Q1	MALE
Bm1_05220	hypothetical protein		0	0	0	33.3701	0	0	0	4.08678	Q1	LATE LARVAL					L3
Bm1_05225	hypothetical protein		9.39293	12.5017	6.20584	13.1097	3.61022	12.2039	3.56091	0.543342	Q3
Bm1_05230	hypothetical protein		8.56853	20.1969	12.7601	25.6193	13.9184	21.6555	3.66087	0.58003	Q3
Bm1_05235	hypothetical protein	GO:0003676; GO:0008270	1.89225	0.774088	1.3449	0.367383	0.782393	0	1.10244	0.701364	Q2
Bm1_05240	hypothetical protein		0	0	0	0	0	0	0
Bm1_05245	hypothetical protein	GO:0003676	0	0	0	0	0	0	0
Bm1_05250	hypothetical protein		0.428314	0	0.837159	0.457368	0	0.270623	0	0.761483	Q2
Bm1_05255	hypothetical protein		0	0	2.16465	0	0	0	0	0.951076	Q2
Bm1_05260	Pou domain - N-terminal to homeobox domain containing protein	GO:0003677; GO:0003700; GO:0005634; GO:0006355	30.8663	32.3014	43.7741	12.8774	13.5489	23.3122	35.3303	0.496995	Q3
Bm1_05265	Homeobox domain containing protein	GO:0003677; GO:0003700; GO:0005634; GO:0006355; GO:0030528; GO:0043565; GO:0045449	56.8932	53.4537	58.6552	16.9573	22.7483	36.7371	66.5114	0.519815	Q3
Bm1_05270	hypothetical protein		0	0	0	0.367927	0	2.17701	3.31221	0.913627	Q2
Bm1_05275	phosphomevalonate kinase	GO:0004631; GO:0005737; GO:0006695; GO:0016301	2.60901	8.38595	8.74187	19.7407	4.23796	6.59383	0.955447	0.761483	Q2
Bm1_05280	Protein transport protein SEC61 gamma subunit	GO:0006605; GO:0006886; GO:0015031; GO:0015450; GO:0016020	23.4708	62.4099	12.5113	118.935	36.3921	117.289	6.15343	0.877589	Q2		AM
Bm1_05285	hypothetical protein		0	0	0	0	0	2.97466	0	1.34038	Q1	MALE
Bm1_05290	hypothetical protein		4.49419	0	0	1.79964	0.638765	4.61432	0	1.26077	Q1		AM	EE
Bm1_05295	hypothetical protein	GO:0005488	39.0509	5.19388	10.5278	1.47901	0.656201	3.88945	11.9585	1.13949	Q1	FEMALE/EGGS			EE			GERMLINE
Bm1_05300	glutathione synthetase family protein	GO:0003824; GO:0004363; GO:0005524; GO:0006750; GO:0016874	45.8663	42.0434	30.1844	52.7374	61.2833	105.284	30.4829	0.496995	Q3
Bm1_05305	hypothetical protein		56.3817	61.2982	91.9024	35.1353	34.0877	67.9245	154.915	0.543342	Q3
Bm1_05310	hypothetical protein		1.87129	2.4059	1.04501	4.22481	1.21586	202.349	0	2.81994	Q1	MALE	AM		MA
Bm1_05315	hypothetical protein		0.159298	0	0.622709	0	0.362259	70.052	0	3.96024	Q1	MALE	AM		MA
Bm1_05320	cystathionine gamma-lyase	GO:0003824; GO:0004123; GO:0006520; GO:0016829; GO:0030170	1.80891	0	0	3.75285	1.17533	0.653103	0.331221	0.951076	Q2
Bm1_05325	Protein kinase domain containing protein	GO:0000166; GO:0004672; GO:0004713; GO:0005515; GO:0005524; GO:0006468; GO:0016301; GO:0016740	0.727932	0.81891	2.84556	1.39916	1.24154	63.4706	0.233255	2.05829	Q1	MALE	AM		MA
Bm1_05330	probable sodium-dependent inorganic phosphate cotransporter, putative	GO:0055085	0.745431	0.559063	0.971319	0.689863	0.847593	0.156996	0.636964	0.55538	Q3
Bm1_05335	snx17-prov protein		15.6927	9.6569	22.5454	10.4267	13.4207	9.66096	12.3778	0.442834	Q4
Bm1_05340	hypothetical protein		8.60288	16.4638	6.95782	4.01247	1.34923	8.74692	11.7871	0.645213	Q2
Bm1_05345	WD-repeat protein 3		32.6218	46.6292	67.5115	26.7202	18.3281	38.7982	63.4568	0.496995	Q3
Bm1_05350	MGC81364 protein	GO:0000166; GO:0004672; GO:0005524; GO:0006468	64.385	8.13011	4.49441	13.3296	14.9406	4.35863	25.2627	0.860074	Q2	FEMALE/EGGS			EE			GERMLINE
Bm1_05355	hypothetical protein		1.02006	0	0	0.435703	0	0	0	0.826006	Q2
Bm1_05360	hypothetical protein		0	0	0	11.2349	0	1.74938	4.436	1.42579	Q1	LATE LARVAL
Bm1_05365	hypothetical protein		0.632683	0	0.989287	0	0	0	1.13531	1.21064	Q1
Bm1_05370	hypothetical protein		0	0	0	0	0	0	0
Bm1_05375	hypothetical protein	GO:0005515; GO:0005737	0.216147	0	0	1.47718	0	2.73138	0	1.39664	Q1
Bm1_05380	hypothetical protein		1.31398	0	0	0.420933	1.49406	47.7374	0	2.67899	Q1	MALE	AM		MA
Bm1_05385	SNARE domain containing protein	GO:0005484; GO:0005515; GO:0006886; GO:0016020; GO:0016192	36.9831	26.879	19.8722	33.982	39.5951	23.9293	13.1946	0.464021	Q4
Bm1_05390	hypothetical protein		5.61865	2.27267	3.2082	8.92552	18.2329	6.30234	3.7222	0.645213	Q2
Bm1_05395	Formin Homology 2 Domain containing protein	GO:0003779; GO:0016043; GO:0030036	0.0378909	0	0.444357	0.0809223	0	0	0.242831	1.09454	Q1
Bm1_05400	KIAA0892 protein		15.3288	11.8928	12.0532	14.8634	6.81156	2.67179	15.8083	0.55538	Q3
Bm1_05405	hypothetical protein	GO:0004190; GO:0006508	1.07507	0	0	0.306133	0	0	0	1.11677	Q1	FEMALE/EGGS						GERMLINE
Bm1_05410	P22U		10.862	0	0	12.2811	17.4362	4.84445	3.68529	1.1864	Q1
Bm1_05415	glycosylphosphatidylinositol anchor attachment 1 (GPAA1)-like	GO:0016021; GO:0042765	7.05758	7.3289	3.81998	23.0959	4.44452	7.13474	8.9068	0.59265	Q3
Bm1_05420	Golgi-specific DHHC zincfinger protein	GO:0008270; GO:0046872	16.8214	14.8099	7.14744	26.0846	13.3056	30.9608	9.60855	0.531488	Q3
Bm1_05425	Zinc finger in N-recognin family protein	GO:0004842; GO:0008270	42.4935	24.7184	32.0068	29.7932	16.7343	23.4436	23.1147	0.432469	Q4
Bm1_05430	GPI transamidase subunit PIG-U family protein	GO:0005789; GO:0006506; GO:0016021	6.0538	13.0109	5.65131	27.2086	6.57526	13.1306	5.09572	0.605473	Q3
Bm1_05435	hypothetical protein		5.79329	6.63584	3.70579	14.892	3.83259	12.5119	6.48042	0.543342	Q3
Bm1_05440	Thioredoxin family protein	GO:0045454	92.3682	62.9772	35.3118	125.534	127.595	89.5516	31.1471	0.543342	Q3
Bm1_05445	Variant SH3 domain containing protein		61.498	26.835	38.9742	39.6008	39.4131	28.4948	88.0205	0.48584	Q3
Bm1_05450	GTP-ase activating protein for Arf containing protein	GO:0008060; GO:0008270; GO:0032312	162.759	91.1226	61.5441	69.2182	52.0996	30.5971	96.0264	0.531488	Q3
Bm1_05455	seven transmembrane domain protein	GO:0016021	53.6909	55.7549	41.8756	86.3301	96.857	144.339	37.0556	0.519815	Q3
Bm1_05460	Type III restriction enzyme, res subunit family protein	GO:0003676; GO:0004386; GO:0005524; GO:0008026; GO:0016787	20.7141	13.5688	20.3287	8.661	8.04974	14.7997	15.9636	0.464021	Q4
Bm1_05465	hypothetical protein		9.73741	4.21323	16.8362	20.3959	28.9574	15.6177	47.0431	0.645213	Q2
Bm1_05470	hypothetical protein		37.3148	62.2439	61.6163	61.2117	104.243	195.931	65.9694	0.55538	Q3
Bm1_05475	exonuclease family protein	GO:0003676; GO:0004527	14.5858	22.4778	20.3076	38.4047	15.4489	22.9764	8.19517	0.508318	Q3
Bm1_05480	hAT family dimerisation domain containing protein		36.3091	32.6776	25.3182	18.6106	14.2825	20.4611	45.9098	0.47485	Q4
Bm1_05485	hypothetical protein		26.6281	18.2012	15.482	10.7979	16.8634	15.3337	31.8621	0.464021	Q4
Bm1_05490	hypothetical protein		21.7484	6.65755	10.9885	5.05548	10.0935	20.3783	5.87855	0.567608	Q3
Bm1_05495	hypothetical protein		11.0272	7.01721	7.40212	6.42286	4.05286	12.1049	5.42518	0.47485	Q4
Bm1_05500	hypothetical protein		46.8696	14.8207	28.7206	11.4707	16.132	19.2089	29.8749	0.519815	Q3
Bm1_05505	Innexin family protein	GO:0005921	52.5759	26.0056	55.6513	41.9336	62.0253	60.7386	42.9082	0.432469	Q4
Bm1_05510	Voltage-gated calcium channel, T-type, alpha subunit. C. elegans cca-1 ortholog	GO:0005216; GO:0005244; GO:0005245; GO:0005262; GO:0005891; GO:0006810; GO:0006811; GO:0006816; GO:0016020; GO:0016021; GO:0055085	5.3685	41.2526	24.7208	13.6321	8.94946	5.00176	4.57762	0.777182	Q2
Bm1_05515	Protein phosphatase 2C containing protein	GO:0003824	12.9918	24.9183	21.6465	28.6558	15.0145	11.842	28.3904	0.464021	Q4
Bm1_05520	hypothetical protein		43.7042	36.8314	59.7652	51.2532	20.7204	22.8326	32.0665	0.47485	Q4
Bm1_05525	5'-AMP-activated protein kinase, beta subunit, complex-interacting region containing protein	GO:0016301	1.43564	4.61449	3.2069	12.2642	2.332	4.14669	3.15449	0.645213	Q2
Bm1_05530	ADP,ATP carrier protein 1	GO:0005215; GO:0005488; GO:0005743; GO:0006810; GO:0016020; GO:0016021; GO:0055085	14.3564	27.687	15.2328	27.7697	13.0592	12.1809	15.5096	0.464021	Q4
Bm1_05535	arrestin domain containing protein		21.7252	33.4449	8.4926	63.7848	43.4247	15.8941	6.59512	0.716005	Q2
Bm1_05540	hypothetical protein		33.0646	35.7402	51.971	27.5822	21.5957	25.6368	91.7314	0.531488	Q3
Bm1_05545	lactamase, beta 2		22.1757	14.6033	0	143.928	46.7398	47.8436	17.3314	1.21064	Q1
Bm1_05550	hypothetical protein		9.92695	0	0	73.4956	3.22499	1.79205	0	2.36826	Q1	LATE LARVAL		EE			L3
Bm1_05555	hypothetical protein		0	1.50369	0	0	0	2.11132	0	1.23543	Q1
Bm1_05560	hypothetical protein		1.35218	6.08469	0	0.19252	5.12498	17.087	1.15542	1.31323	Q1	MALE	AM		MA
Bm1_05565	hypothetical protein		0	0	0	0	0	0	0
Bm1_05570	hypothetical protein		1.97097	0	0	0.280622	0	0	4.21044	1.09454	Q1	FEMALE/EGGS						GERMLINE
Bm1_05575	hypothetical protein		0.720788	0	0.31307	0.820994	22.7659	6.17344	1.95037	1.72405	Q1	LATE LARVAL			MA		L4
Bm1_05580	Glycine-rich cell wall structural protein 1 precursor		9.6584	2.31798	2.01363	0.165017	11.7142	30.5939	13.0398	1.21064	Q1						L4
Bm1_05585	Pao retrotransposon peptidase family protein	GO:0003676; GO:0003677; GO:0015074	0	0	0	0	0	0	0
Bm1_05590	Cyclic-nucleotide gated cation channel, C. elegans tax-4 ortholog		1.83853	4.65371	1.79675	0.490811	0	1.30685	0.589129	0.93217	Q2
Bm1_05595	KH domain containing protein	GO:0003723	9.88129	0	1.89746	0.0740461	0.551921	105.677	36.1737	2.67899	Q1	MALE			MA	MM
Bm1_05600	hypothetical protein		1.45967	0	1.268	0.0692749	0.368827	66.8133	0	3.31605	Q1	MALE	AM		MA
Bm1_05605	Ssu72-like protein	GO:0004721; GO:0005634; GO:0006397	18.4867	17.89	46.6233	38.3776	27.123	38.4326	56.8172	0.48584	Q3
Bm1_05610	hypothetical protein		28.9913	62.3302	33.1594	31.5082	16.116	22.2525	13.4874	0.531488	Q3
Bm1_05615	hypothetical protein		4.8245	0.748617	5.2026	3.97929	1.89162	125.926	14.9263	1.68734	Q1	MALE	AM		MA
Bm1_05620	hypothetical protein	GO:0003899; GO:0006350	19.5414	7.20776	18.7842	34.4817	29.1404	46.149	12.3182	0.567608	Q3
Bm1_05625	oxidoreductase, zinc-binding dehydrogenase family protein	GO:0003824; GO:0005488; GO:0008152; GO:0008270; GO:0016491; GO:0055114	25.1274	23.2278	23.9852	19.1359	19.9333	47.6289	23.4685	0.442834	Q4
Bm1_05635	hypothetical protein		0	0	0	0	0	0	0.8872	0.860074	Q2
Bm1_05640	Ammonium transporter 3	GO:0006810; GO:0008519; GO:0016020; GO:0016021; GO:0055085	8.90064	6.83818	13.0122	21.636	63.3558	31.5477	4.08101	0.826006	Q2		AM
Bm1_05645	hypothetical protein		2.43351	0.782187	0	0.371227	1.97645	64.3585	1.33677	2.25818	Q1	MALE	AM		MA
Bm1_05650	hypothetical protein		0.349211	0	1.3651	0.372899	0	41.2602	0	3.13696	Q1	MALE	AM		MA
Bm1_05655	Phosphatidylinositol 3- and 4-kinase family protein	GO:0004428; GO:0005488; GO:0005515; GO:0005942; GO:0007154; GO:0016301; GO:0016303; GO:0016740; GO:0016773; GO:0035091; GO:0046854; GO:0048015	48.1768	44.0588	38.1759	27.5051	32.5994	26.7755	42.6362	0.412179	Q4
Bm1_05660	signal transduction protein CBL-B	GO:0004871; GO:0005509; GO:0005515; GO:0005634; GO:0007166; GO:0008270; GO:0046872	46.0346	34.2681	22.7959	23.8534	27.771	26.9622	45.4623	0.432469	Q4
Bm1_05665	hypothetical protein		8.84986	12.7436	6.91899	66.6048	55.1438	12.0779	4.76414	0.913627	Q2	LATE LARVAL
Bm1_05670	disease resistance protein		0	0	0	0	0	0	0
Bm1_05675	cuticular collagen Bmcol-2		8.40148	0	2.60652	1041.48	45.4901	7.75186	22.9044	2.81994	Q1	LATE LARVAL					L3
Bm1_05680	hypothetical protein		7.89604	3.23014	0	3.37266	1.6324	3.62835	0	0.826006	Q2
Bm1_05685	hypothetical protein		0.757263	0	0.370026	0.0404315	0.107631	24.9399	5.88434	2.54806	Q1	MALE		AF	MA			SOMATIC
Bm1_05690	Low-density lipoprotein receptor domain class A containing protein	GO:0004872	95.228	8.68363	12.2992	9.51473	251.379	12.9348	74.7937	1.21064	Q1	LATE LARVAL			EE		L4	GERMLINE
Bm1_05695	hypothetical protein		1.11546	2.50975	0	1.19113	1.90251	57.7926	1.0723	1.96727	Q1	MALE	AM		MA
Bm1_05700	proteasome subunit alpha type 6	GO:0000502; GO:0004175; GO:0004298; GO:0005634; GO:0005737; GO:0005839; GO:0006511; GO:0008233; GO:0016787; GO:0019773; GO:0051603	54.4228	110.547	28.3892	117.99	78.4987	96.5304	36.774	0.531488	Q3
Bm1_05705	hypothetical protein	GO:0005524	48.7466	50.2141	48.7867	28.1119	28.5485	76.5819	88.31	0.48584	Q3
Bm1_05710	hypothetical protein		0.811778	15.525	7.13996	9.18854	1.84607	0.769362	0.520243	1.11677	Q1
Bm1_05715	60S ribosomal protein L28	GO:0003735; GO:0005622; GO:0005840; GO:0006412	341.664	852.233	855.52	325.017	652.682	485.753	381.994	0.47485	Q4
Bm1_05720	Protein kinase domain containing protein	GO:0000166; GO:0004672; GO:0004674; GO:0005524; GO:0006468; GO:0016301	24.9533	32.7052	12.9428	17.557	11.2023	30.104	14.1804	0.48584	Q3
Bm1_05725	Acyltransferase family protein	GO:0008152; GO:0008415; GO:0016740	25.7598	59.2466	187.649	7.89413	7.06685	92.0751	54.4	0.99002	Q2
Bm1_05735	Calsequestrin, skeletal muscle isoform precursor		0.578543	0	0	0	0	0	0	0.860074	Q2
Bm1_05740	Vinculin family protein	GO:0005198; GO:0007155; GO:0015629; GO:0045296	68.6159	36.4275	40.0162	25.7589	41.9807	48.8204	124.51	0.543342	Q3
Bm1_05745	hypothetical protein	GO:0005488	22.1016	32.102	15.7968	27.6267	19.971	38.5985	20.7761	0.442834	Q4
Bm1_05750	hypothetical protein	GO:0004555; GO:0005991	3.2302	2.07652	0	0	2.0988	118.958	0	3.13696	Q1	MALE	AM		MA
Bm1_05755	hypothetical protein		1.07673	0	0	0	0	0	0	0.913627	Q2
Bm1_05760	hypothetical protein		1.0868	0	0	0.618942	0.823828	0	0.464329	0.746058	Q2
Bm1_05765	Zinc finger, C2H2 type family protein	GO:0005622; GO:0008270	14.8002	11.1	56.4778	2.55876	16.0272	17.3666	19.8733	0.746058	Q2
Bm1_05770	Presenilin spe-4	GO:0016021	0.442157	0	0	0.0629533	0	1.48997	0	1.34038	Q1	MALE
Bm1_05775	hypothetical protein		1.3066	0	0	0.18603	0	9.35625	0	1.92376	Q1	MALE	AM
Bm1_05780	hypothetical protein		0	0	0	0	0	0	0
Bm1_05785	hypothetical protein		5.85093	0	0	0.780977	0	1.3863	1.40613	1.13949	Q1	FEMALE/EGGS						GERMLINE
Bm1_05790	XPG N-terminal domain containing protein	GO:0003697; GO:0004518; GO:0004519; GO:0005634; GO:0006281; GO:0006289	10.4648	9.61035	12.1054	6.93284	11.1705	16.7324	9.30705	0.432469	Q4
Bm1_05795	hypothetical protein		5.37609	8.94052	10.051	75.3288	43.5876	15.9502	2.54658	1.01008	Q1	LATE LARVAL
Bm1_05800	Uncharacterized protein		0	0	0	2.60565	1.73409	0.481797	0	1.09454	Q1	LATE LARVAL
Bm1_05805	Nematode cuticle collagen N-terminal domain containing protein	GO:0042302	0	0.629703	0	0.358629	0	0	0	0.970356	Q2
Bm1_05810	small nuclear ribonucleoprotein Sm D3	GO:0003676; GO:0030529	3.00272	9.82692	4.26833	27.75	2.48309	2.75959	12.2459	0.826006	Q2						L3
Bm1_05815	hypothetical protein		0	0	0	19.1218	0	0	0	3.05287	Q1	LATE LARVAL					L3
Bm1_05820	hypothetical protein		14.2809	0	5.3167	2.90469	10.8254	14.6089	12.2029	0.761483	Q2
Bm1_05825	Homeobox domain containing protein	GO:0003677; GO:0003700; GO:0005634; GO:0006355; GO:0043565; GO:0045449	27.7763	12.126	21.8781	30.7229	42.425	2.35746	48.3548	0.730901	Q2		AF		EE			GERMLINE
Bm1_05830	hypothetical protein		5.72551	4.44213	2.31534	7.08368	1.79592	11.7259	1.01222	0.701364	Q2		AM
Bm1_05835	hypothetical protein		33.9264	39.1709	17.4502	17.4465	20.8108	53.0255	22.0285	0.496995	Q3
Bm1_05840	myocyte nuclear factor-beta	GO:0003677; GO:0003700; GO:0005634; GO:0006350; GO:0006355; GO:0043565; GO:0045449	25.6964	27.4381	20.4304	32.0902	21.7898	36.8746	12.5604	0.45335	Q4
Bm1_05845	hypothetical protein		103.828	73.758	126.199	42.9292	77.9495	109.022	193.268	0.508318	Q3
Bm1_05850	Nuclear hormone receptor family member nhr-40	GO:0003677; GO:0003700; GO:0003707; GO:0004872; GO:0004879; GO:0005634; GO:0006350; GO:0006355; GO:0008270; GO:0043565; GO:0045449; GO:0046872	56.8109	58.5995	47.3332	47.0679	55.7646	35.9912	64.0318	0.402248	Q4
Bm1_05855	hypothetical protein		9.01451	8.11292	0	13.0913	32.7999	5.69567	4.6217	0.842883	Q2
Bm1_05860	hypothetical protein	GO:0005622; GO:0008270	0.390225	0	0	0	0.295804	0	0	0.913627	Q2
Bm1_05865	Glutamate receptor 1 precursor	GO:0004872; GO:0004970; GO:0005215; GO:0005216; GO:0005234; GO:0005886; GO:0006810; GO:0006811; GO:0016020; GO:0016021; GO:0030054; GO:0030288; GO:0045202; GO:0045211	8.02434	8.87924	11.313	5.73117	2.9915	4.40512	4.63673	0.496995	Q3
Bm1_05870	Innexin inx-7	GO:0005921	90.903	75.6368	233.323	28.8643	21.8424	35.9785	174.99	0.777182	Q2
Bm1_05875	hypothetical protein		0	0	0	0	0	0	0
Bm1_05880	hypothetical protein		0	0	0	1.29574	0	0	0	0.877589	Q2
Bm1_05885	T-box protein 12	GO:0003677; GO:0003700; GO:0005634; GO:0006355; GO:0045449	14.8137	0.833254	3.61925	4.35009	1.68439	0.935976	17.0885	1.01008	Q1	FEMALE/EGGS	AF		EE			GERMLINE
Bm1_05890	B20-1 protein		29.4624	17.0745	11.3426	255.977	107.099	47.9486	7.43818	1.11677	Q1	LATE LARVAL	AM
Bm1_05895	Gex interacting protein protein 16, isoform d		18.1917	7.13664	13.6756	40.2063	37.7633	10.8458	17.0394	0.59265	Q3
Bm1_05900	hypothetical protein		2.1838	0	0	14.2248	0	0	0.699764	1.84046	Q1	LATE LARVAL					L3
Bm1_05905	hypothetical protein		25.8416	5.4664	22.0166	64.3872	82.3734	27.6313	68.7922	0.730901	Q2
Bm1_05910	hypothetical protein		19.1228	5.81426	11.1119	8.94062	93.4386	5.87793	22.1918	0.93217	Q2	LATE LARVAL					L4
Bm1_05915	ATP-dependent helicase	GO:0000166; GO:0003676; GO:0004386; GO:0005524; GO:0005622; GO:0008026; GO:0008270; GO:0016787	49.0197	30.4371	67.9905	20.8586	26.7914	29.1173	81.1223	0.531488	Q3
Bm1_05920	Uncoordinated protein 2, isoform c		11.9534	16.6016	10.9606	36.7483	36.2443	13.6132	3.59384	0.672817	Q2
Bm1_05925	EGF-like domain containing protein		60.5886	130.955	127.282	43.2003	138.056	29.5404	94.7803	0.55538	Q3
Bm1_05930	Muscle positioning protein 4		12.517	43.0013	9.9965	24.7201	22.9556	10.8851	3.96776	0.6589	Q2
Bm1_05935	hypothetical protein		119.792	37.275	26.1538	72.8041	69.5537	12.0779	87.388	0.6589	Q2		AF		EE			GERMLINE
Bm1_05940	hypothetical protein		0	0	0	0.167239	0	0.494775	0	0.842883	Q2
Bm1_05945	Transcription factor AP-2 family protein	GO:0003700; GO:0005634; GO:0006355	104.516	4.56617	23.7999	11.7891	131.994	15.5155	170.77	1.11677	Q1		AF		EE		L4	GERMLINE
Bm1_05950	hypothetical protein		81.8768	36.5567	80.2996	33.5843	32.8582	68.5612	70.7317	0.47485	Q4
Bm1_05955	Elongation factor Tu C-terminal domain containing protein	GO:0000166; GO:0003746; GO:0003924; GO:0005525	135.867	113.092	131.379	53.8263	66.3837	75.8126	134.971	0.464021	Q4
Bm1_05960	Patched family protein	GO:0008158; GO:0016020; GO:0016021	14.5204	23.8279	15.3628	75.9453	59.08	13.4872	21.5807	0.6589	Q2
Bm1_05965	hypothetical protein		13.696	4.65141	1.01017	75.9401	20.5682	5.22483	10.5991	1.11677	Q1	LATE LARVAL
Bm1_05970	hypothetical protein		0	0	0	44.006	2.31973	9.02314	0	2.15507	Q1	LATE LARVAL					L3
Bm1_05975	Neurotransmitter-gated ion-channel transmembrane region family protein	GO:0006811; GO:0016020; GO:0016021	1.67019	1.87893	1.63224	60.2819	10.9198	6.06788	2.94353	1.34038	Q1	LATE LARVAL
Bm1_05980	hypothetical protein	GO:0006811; GO:0016021	0.456028	0	0	6.62268	2.07411	0.576268	0.584509	1.11677	Q1	LATE LARVAL
Bm1_05985	hyperosmotic protein 21	GO:0005515; GO:0008270; GO:0046872	98.527	125.588	29.7542	139.979	54.813	220.155	23.3059	0.701364	Q2		AM
Bm1_05995	Homeobox domain containing protein	GO:0003677; GO:0003700; GO:0005634; GO:0006355; GO:0030528; GO:0043565; GO:0045449	0.162867	0	0	0.556528	0	0.20581	1.87878	1.09454	Q1	FEMALE/EGGS						GERMLINE
Bm1_06000	hypothetical protein		0.402179	0	0	2.69946	0	0.290411	0.294565	1.6168	Q1	LATE LARVAL					L3
Bm1_06005	hypothetical protein		0	0	0	0	0	12.7781	11.3407	1.58291	Q1
Bm1_06010	hypothetical protein		10.3753	0.473989	1.23526	2.92442	0.83838	21.2303	68.3144	1.6516	Q1	FEMALE/EGGS		AF				SOMATIC
Bm1_06015	tRNA-Tyr		0	0	0	0	0	0	0
Bm1_06020	Neurobeachin homolog		7.67572	4.02969	17.0029	10.3274	13.6734	5.49641	21.6442	0.567608	Q3
Bm1_06025	hypothetical protein		0	0	0	0	0	0	0
Bm1_06030	gene 11-1 protein precursor		0.0773186	0	0	0.412817	0	0.0977049	0.0495511	1.05144	Q1	LATE LARVAL
Bm1_06035	Tudor domain containing protein		30.3789	22.7162	22.2003	16.7492	22.1399	19.1374	28.0768	0.412179	Q4
Bm1_06040	gag protein		0	0	0	0.134607	0	0	0	0.860074	Q2
Bm1_06045	hypothetical protein		0.154432	0.694931	0	0.197889	0.351194	0	0.197941	0.730901	Q2
Bm1_06050	Fork head domain containing protein	GO:0003677; GO:0003700; GO:0005634; GO:0006350; GO:0006355; GO:0043565; GO:0045449	4.24192	11.1897	12.0077	5.74799	3.16008	3.04987	2.99974	0.59265	Q3
Bm1_06055	tRNA-Ser		0	0	0	0	0	0	0				AF
Bm1_06060	hypothetical protein		0.760047	0	0	0	1.29632	4.80223	0.243545	1.42579	Q1	MALE	AM
Bm1_06065	hypothetical protein		0	10.6358	3.69575	0.403822	0	2.98675	0	1.51768	Q1	MICROFILARIAL
Bm1_06070	coatomer alpha subunit	GO:0005198; GO:0005515; GO:0006886; GO:0016192; GO:0030117; GO:0030126	60.4755	60.1811	42.9826	89.2215	86.1127	78.9188	60.7283	0.422251	Q4
Bm1_06075	hypothetical protein		1.03828	0	1.35291	1.92176	0	0.874692	3.1052	0.777182	Q2
Bm1_06080	hypothetical protein		18.056	0	8.4181	9.05666	2.26025	4.39589	21.6568	1.07277	Q1					MM
Bm1_06085	hypothetical protein		58.5943	24.3388	88.0964	37.3488	65.5997	45.5653	103.988	0.508318	Q3
Bm1_06090	MAS20 protein import receptor containing protein	GO:0004872; GO:0005742; GO:0006605; GO:0006886	70.5348	105.8	188.786	45.056	147.879	108.137	561.991	0.761483	Q2			AF				SOMATIC
Bm1_06095	Hypothetical 99.7 kDa protein in SDL1 5'region precursor, putative		34.7088	12.5406	13.8651	36.5763	33.9923	26.8925	34.4211	0.48584	Q3
Bm1_06100	DNA mismatch repair protein MutL containing protein	GO:0005524; GO:0006298; GO:0030983	5.7715	8.22853	5.58449	10.0561	4.54826	7.72652	2.49026	0.496995	Q3
Bm1_06105	XPA protein N-terminal containing protein	GO:0003684; GO:0005634; GO:0006289	34.4771	17.5304	79.1894	19.3023	33.2222	47.0136	113.348	0.631749	Q3
Bm1_06110	RIKEN cDNA 5830427H10 gene		36.1379	34.5222	37.0923	59.0695	59.2255	40.8189	49.4245	0.422251	Q4
Bm1_06115	MB2		0	0	1.22198	0	0	23.7013	0	3.31605	Q1	MALE	AM		MA
Bm1_06120	hypothetical protein		0	0	0	35.2361	0	0	0	3.05287	Q1	LATE LARVAL					L3
Bm1_06125	hypothetical protein		82.6363	105.423	177.335	480.508	709.556	139.143	174.983	0.730901	Q2
Bm1_06130	Nuclear anchorage protein 1	GO:0003779; GO:0016021	59.0351	99.8428	68.5351	238.831	269.179	78.7312	52.0531	0.631749	Q3
Bm1_06135	Zinc knuckle family protein	GO:0003676; GO:0003723; GO:0003964; GO:0006278; GO:0008270	0	0	0	0	0	0	0
Bm1_06140	Pyruvate kinase, alpha/beta domain containing protein	GO:0000287; GO:0004743; GO:0006096; GO:0016301; GO:0030955	1.74868	5.24595	6.83575	82.659	10.6045	1.84146	4.85625	1.34038	Q1	LATE LARVAL					L3
Bm1_06145	Pygopus homolog 1	GO:0005515; GO:0008270; GO:0046872	34.6227	28.7891	8.82675	39.8647	18.8281	28.5336	13.9885	0.519815	Q3
Bm1_06150	hypothetical protein		43.3193	18.9483	21.1956	22.6916	22.2998	16.8378	83.6186	0.59265	Q3
Bm1_06155	hypothetical protein		11.9707	0	0	135.862	1.29632	3.60167	1.46127	2.36826	Q1	LATE LARVAL					L3
Bm1_06160	zyg-9 protein	GO:0005488	74.969	42.8882	61.4013	59.3813	69.3815	45.0466	69.5087	0.412179	Q4
Bm1_06165	tRNA-Pro		0	0	0	0	0	0	0
Bm1_06170	Uncharacterized protein family UPF0005 containing protein	GO:0016020; GO:0016021	204.792	190.501	311.326	256.092	325.522	221.843	346.087	0.412179	Q4
Bm1_06175	cathepsin L-like cysteine proteinase	GO:0006508; GO:0008234	4.76839	237.416	78.7694	1.11692	1.3992	4.08189	7.88623	2.01209	Q1	MICROFILARIAL
Bm1_06180	Papain family cysteine protease containing protein	GO:0006508; GO:0008233; GO:0008234	8.38533	788.129	805.252	0.202735	0	18.3935	103.828	3.05287	Q1	MICROFILARIAL		AF				SOMATIC
Bm1_06185	Papain family cysteine protease containing protein	GO:0006508; GO:0008233; GO:0008234	4.98064	239.229	154.489	0.0924956	0	3.69423	17.4863	2.81994	Q1	MICROFILARIAL
Bm1_06190	60S ribosomal protein L24 (L30)	GO:0003735; GO:0005622; GO:0005840; GO:0006412	676.173	1492.09	750.212	680.533	1116.05	969.293	255.625	0.531488	Q3
Bm1_06195	hypothetical protein	GO:0005198; GO:0005856	27.7641	14.4854	29.8857	10.2262	16.4709	92.796	9.28337	0.761483	Q2		AM
Bm1_06200	hypothetical protein		27.1099	338.69	196.612	73.591	25.147	59.9513	6.40091	1.09454	Q1	MICROFILARIAL	AM
Bm1_06205	cleavage stimulation factor	GO:0000166; GO:0003676	104.485	87.9949	182.736	40.0326	66.8358	63.312	262.95	0.618505	Q3
Bm1_06210	RH61522p		93.5058	82.6237	47.8503	49.4523	29.7698	20.1946	118.107	0.58003	Q3
Bm1_06215	hypothetical protein		0	0	0	0.341375	0	7.57465	0	2.10593	Q1	MALE	AM		MA
Bm1_06220	hypothetical protein		5.85943	4.05646	5.28578	36.1937	6.14997	4.55653	0	1.13949	Q1	LATE LARVAL
Bm1_06225	Immunoglobulin I-set domain containing protein		85.0399	48.5016	35.9487	23.4413	24.9607	20.7427	48.1623	0.531488	Q3
Bm1_06230	Immunoglobulin I-set domain containing protein		198.857	76.2412	83.3228	47.7846	100.292	49.7796	149.535	0.543342	Q3
Bm1_06235	hypothetical protein		31.5355	10.3474	0	12.2071	0.747031	2.90576	2.10522	1.34038	Q1			EE	EE		L3	GERMLINE
Bm1_06240	Conserved hypothetical protein	GO:0007186; GO:0016021	2.76874	0	0	0.860089	0	3.49877	0	1.39664	Q1
Bm1_06245	hypothetical protein		10.3039	79.9277	58.3087	14.8382	16.9604	41.4183	14.8421	0.716005	Q2
Bm1_06250	SET domain containing protein		80.585	82.6237	66.1459	52.7457	38.6166	32.3771	80.2161	0.464021	Q4
Bm1_06255	Type I phosphodiesterase / nucleotide pyrophosphatase family protein	GO:0003824; GO:0008152	11.8828	0	0.640701	38.1539	24.5999	9.83797	24.579	1.45567	Q1
Bm1_06260	Hypothetical 36.5 kDa protein K01A12.3 in chromosome X, putative	GO:0007186; GO:0016021	1.4	1.57497	1.36818	3.96165	3.18373	1.32685	0.785062	0.567608	Q3
Bm1_06265	hypothetical protein	GO:0005515; GO:0008270	13.2321	2.10154	0	1.59583	4.9562	8.45887	13.169	1.07277	Q1
Bm1_06270	hypothetical protein		20.198	0	0	1.71276	7.43024	9.00832	15.6093	1.54988	Q1
Bm1_06275	SET domain containing protein	GO:0005634; GO:0008168; GO:0016740	20.3372	0.782187	0.679488	10.0231	18.9739	20.6474	7.35223	0.99002	Q2
Bm1_06280	hypothetical protein		27.3402	12.3029	76.2379	482.298	406.621	180.806	1416.21	1.36817	Q1	FEMALE/EGGS	AF	AF	MA			SOMATIC
Bm1_06285	cleft lip and palate associated transmembrane protein 1, putative	GO:0016021	87.8614	78.9078	258.796	74.584	118.652	85.5254	281.617	0.567608	Q3
Bm1_06290	hypothetical protein		1.84966	0	1.25748	0.17175	0.182883	0.101624	0.618463	1.03055	Q1				EE			GERMLINE
Bm1_06295	hypothetical protein		0.80755	0	1.57839	0	0	0.510237	0	0.842883	Q2
Bm1_06300	integrase	GO:0003676; GO:0003677; GO:0015074	4.65149	0.872139	0	0	0	0.489827	1.98733	1.39664	Q1	FEMALE/EGGS						GERMLINE
Bm1_06305	RNase H and integrase-like protein		0	0	0	0	0	0	0
Bm1_06310	protein R52.2		0	0	1.10603	0	0	0	0	0.951076	Q2
Bm1_06315	hypothetical protein		0.553748	0	0	0.473049	0	0	0.70976	0.777182	Q2
Bm1_06320	hypothetical protein	GO:0003676; GO:0003677; GO:0015074	4.54958	0	1.42278	0.544117	0	0.459932	2.33255	1.13949	Q1	FEMALE/EGGS						GERMLINE
Bm1_06325	SD27140p	GO:0003723; GO:0003964; GO:0006278	7.31366	3.29109	2.28718	1.24956	0	0.554522	2.99974	0.99002	Q2				EE			GERMLINE
Bm1_06330	hypothetical protein		0.325734	0	0	0.973924	0	0	0	0.913627	Q2
Bm1_06335	CX module family protein		14.6601	11.1813	20.3977	37.8894	49.1604	39.249	10.1914	0.59265	Q3
Bm1_06340	hypothetical protein		214.102	15.9354	12.7207	16.9655	26.989	7.37765	68.2071	1.09454	Q1	FEMALE/EGGS	AF		EE			GERMLINE
Bm1_06345	High temperature-induced dauer formation protein 1, isoform b, putative		39.9478	44.0637	39.04	60.2201	59.8251	59.0994	49.7665	0.402248	Q4
Bm1_06350	Zinc finger, C2H2 type family protein	GO:0003676; GO:0003677; GO:0005515; GO:0005622; GO:0008270; GO:0046872	56.8919	30.7066	54.4546	27.3531	42.9729	46.2785	60.7067	0.432469	Q4
Bm1_06355	oxidoreductase, short chain dehydrogenase/reductase family protein	GO:0003824; GO:0005488; GO:0008152; GO:0016491; GO:0055114	36.5395	60.0182	16.2931	35.3684	23.6961	37.7466	14.6022	0.519815	Q3
Bm1_06360	3-hydroxyacyl-CoA dehydrogenase type II	GO:0003824; GO:0003857; GO:0005488; GO:0008152; GO:0016491; GO:0055114	202.837	204.387	166.563	138.963	134.916	117.596	193.613	0.412179	Q4
Bm1_06365	hypothetical protein		113.265	156.726	177.968	86.7588	81.9312	107.968	172.784	0.442834	Q4
Bm1_06370	Sulfotransferase domain containing protein	GO:0008146; GO:0016740	68.2935	44.4336	38.7791	42.3138	50.6547	53.0453	49.3889	0.402248	Q4
Bm1_06375	SD22372p		29.8255	24.7106	34.9351	45.8529	28.8935	32.9273	163.679	0.672817	Q2
Bm1_06380	DnaJ domain containing protein	GO:0031072	12.2647	38.1561	10.6542	11.0594	8.9527	30.9969	4.26965	0.672817	Q2		AM
Bm1_06385	Ras-related protein ypt4	GO:0005525; GO:0005622; GO:0007264	25.9635	106.138	20.0128	41.3137	26.6112	85.7198	10.3116	0.716005	Q2		AM
Bm1_06390	beta-lactamase family protein		0.876977	0	0	4.45757	5.38471	2.6597	1.12405	1.2867	Q1	LATE LARVAL
Bm1_06395	multidrug resistance related protein 1	GO:0000166; GO:0005524; GO:0006810; GO:0016021; GO:0016887; GO:0017111; GO:0042626; GO:0055085	52.5988	35.1166	22.5784	64.5931	53.5319	41.0676	26.0919	0.464021	Q4
Bm1_06400	hypothetical protein	GO:0005622; GO:0007165	46.9065	23.3677	26.2896	85.0137	77.631	47.3332	36.5532	0.519815	Q3
Bm1_06405	Septin 6	GO:0000166; GO:0005525; GO:0007049	8.44821	0	0	0.566041	3.39037	7.53581	5.73268	1.34038	Q1
Bm1_06410	acetyltransferase, GNAT family protein	GO:0008080; GO:0008152; GO:0016740	48.833	23.9411	13.3699	38.3077	40.1859	67.7114	51.1445	0.519815	Q3
Bm1_06415	hypothetical protein		72.3215	52.1995	34.7091	36.7836	24.2086	24.793	36.0387	0.47485	Q4
Bm1_06420	hypothetical protein		19.5835	12.7452	11.7045	7.29325	6.07294	9.10118	10.3723	0.47485	Q4
Bm1_06425	Inhibitor of Apoptosis domain containing protein	GO:0005622	6.72736	5.76621	1.25228	4.10497	3.64255	21.8601	2.05303	0.793164	Q2		AM
Bm1_06430	TBC domain containing protein	GO:0005097; GO:0005622; GO:0032313	54.0684	48.7296	40.0878	39.2262	32.893	24.1287	32.8115	0.422251	Q4
Bm1_06435	hypothetical protein		20.9852	16.8413	24.0351	24.2641	13.3744	24.9981	14.391	0.422251	Q4
Bm1_06440	hypothetical protein		48.5782	6.08469	7.83079	4.00013	16.1722	23.0991	71.3153	0.913627	Q2	FEMALE/EGGS						GERMLINE
Bm1_06445	Transthyretin-like family protein		4.12366	42.6791	16.1198	648.53	225.063	275.137	10.5709	1.58291	Q1	LATE LARVAL	AM		MA
Bm1_06450	Ubiquitin family protein		194.349	134.097	164.678	102.589	154.76	260.92	211.996	0.432469	Q4
Bm1_06455	TIP41-like family protein		22.4136	21.3585	18.0388	39.2518	27.8841	13.9951	14.3642	0.464021	Q4
Bm1_06460	hypothetical protein	GO:0008289	16.9382	5.86312	1.27333	18.0872	15.5558	1.23486	2.50504	0.913627	Q2				EE			GERMLINE
Bm1_06465	chromosome segregation protein smc1		9.91486	5.73636	32.6676	5.26346	10.6295	6.08555	23.7826	0.672817	Q2
Bm1_06470	hypothetical protein	GO:0004683; GO:0005516; GO:0005524; GO:0006468	4.71435	9.42853	0	21.2552	9.52969	3.97157	0.671395	1.03055	Q1
Bm1_06475	Hypothetical 18.4 kDa protein T05H10.3 in chromosome II precursor		14.2155	9.43798	5.46586	9.05808	4.76962	2.35588	1.79218	0.645213	Q2
Bm1_06480	OTU-like cysteine protease family protein	GO:0008233	74.6008	74.5996	106.33	39.3924	61.8573	64.4742	159.983	0.496995	Q3
Bm1_06485	Yippee-like protein 5		48.7558	58.5968	33.1463	66.6149	63.3575	75.3875	42.3084	0.432469	Q4
Bm1_06490	hypothetical protein		31.26	99.4051	9.77586	154.707	83.4104	105.866	6.94497	0.913627	Q2		AM			IM
Bm1_06495	hypothetical protein		7.29073	19.6846	18.0501	48.2169	24.5935	8.29175	10.5908	0.631749	Q3
Bm1_06500	KIAA0033		60.69	66.8428	36.4989	116.259	76.2462	65.2507	25.2043	0.508318	Q3
Bm1_06505	WD-repeat protein BING4		65.06	90.9761	60.0161	64.6036	86.7669	60.5081	58.0612	0.402248	Q4
Bm1_06510	WD-repeat protein BING4		49.4338	80.5051	111.037	53.9601	63.168	58.105	257.468	0.605473	Q3
Bm1_06515	hypothetical protein		33.536	43.6069	97.4703	22.0446	33.4275	43.4791	52.3349	0.508318	Q3
Bm1_06520	EF hand family protein	GO:0005509	41.6932	110.4	142.471	67.2364	80.3022	12.1859	25.4475	0.701364	Q2
Bm1_06525	hypothetical protein		17.7466	6.30462	7.30245	17.7536	23.365	11.8031	12.5705	0.508318	Q3
Bm1_06530	Temporarily assigned gene name protein 150, isoform b		56.1386	18.0443	33.6724	20.236	31.7474	19.1427	124.494	0.672817	Q2		AF
Bm1_06535	signal recognition particle 9 kDa protein homolog	GO:0005515; GO:0006614; GO:0008312; GO:0045900; GO:0048500	13.2608	6.88531	3.98752	50.1058	28.9966	34.159	2.61491	0.877589	Q2		AM
Bm1_06540	Zinc finger, C2H2 type family protein	GO:0003676; GO:0005622; GO:0008270	12.5317	10.2279	36.7408	11.099	17.0432	11.7217	42.9906	0.59265	Q3
Bm1_06545	hypothetical protein	GO:0005622; GO:0008270	48.2023	59.2837	29.0616	27.8259	18.4792	12.2785	25.5286	0.531488	Q3
Bm1_06550	Protein kinase domain containing protein	GO:0000166; GO:0004672; GO:0004674; GO:0004675; GO:0005024; GO:0005524; GO:0006468; GO:0016020; GO:0016301	40.5831	21.6713	35.8152	32.3357	49.2837	18.9994	59.394	0.47485	Q4
Bm1_06555	wnt family protein	GO:0004871; GO:0005576; GO:0005578; GO:0007223; GO:0007275; GO:0016055	26.2841	1.79207	1.55677	1.41753	0.905647	5.87122	21.6088	1.21064	Q1	FEMALE/EGGS						GERMLINE
Bm1_06560	hypothetical protein		20.3572	23.2152	18.5319	20.011	11.4151	22.9056	15.9058	0.422251	Q4
Bm1_06565	spliced leader 30 kDa protein		105.653	45.5365	63.024	36.2636	41.7346	14.7382	75.624	0.567608	Q3				EE			GERMLINE
Bm1_06570	3-oxo-5-alpha-steroid 4-dehydrogenase 1	GO:0003865; GO:0005737; GO:0006629; GO:0016021; GO:0016491; GO:0016627; GO:0055114	34.9449	15.8571	30.9939	62.7148	56.0952	29.6865	59.0929	0.508318	Q3
Bm1_06575	hypothetical protein		25.2609	28.0914	29.5106	26.9744	27.0722	35.407	30.1449	0.392456	Q4
Bm1_06580	60s ribosomal protein L49, mitochondrial	GO:0003735; GO:0005622; GO:0005840; GO:0006412	68.122	86.3504	48.0082	86.5539	80.7311	119.062	22.382	0.519815	Q3
Bm1_06585	hypotetical protein, conserved	GO:0005515; GO:0008270; GO:0046872	52.8179	46.9423	31.3354	53.3754	35.4596	66.0504	13.5116	0.508318	Q3
Bm1_06590	Animal haem peroxidase family protein	GO:0004601; GO:0006979; GO:0020037; GO:0055114	11.525	0	0.901046	1.8214	0.26209	0.145637	3.24984	1.51768	Q1	FEMALE/EGGS	AF		EE			GERMLINE
Bm1_06595	hypothetical protein		12.1696	2.43388	0	0.924095	16.6049	95.0037	0	2.36826	Q1	MALE	AM	EE	MA		L4
Bm1_06600	tail component encoded by cryptic prophage		6.34606	0	1.34094	0.293039	1.95021	71.09	1.7587	2.15507	Q1	MALE	AM		MA
Bm1_06605	SH2 domain containing protein	GO:0000166; GO:0004672; GO:0004713; GO:0005515; GO:0005524; GO:0006468; GO:0016301; GO:0016740	3.51624	0	1.96362	0.697313	4.85489	88.0737	0.321922	2.31231	Q1	MALE	AM		MA
Bm1_06610	Cell wall protein DAN4 precursor		2.61772	0.906118	1.57429	0.688071	0.68688	20.4837	1.29047	1.26077	Q1	MALE	AM		MA
Bm1_06615	40S ribosomal protein S4	GO:0003723; GO:0003735; GO:0005622; GO:0005840; GO:0006412	576.293	961.329	1395.61	481.109	777.657	520.105	512.107	0.47485	Q4
Bm1_06620	CG7849-PB	GO:0001522; GO:0003723; GO:0006396; GO:0009451; GO:0009982	15.4169	27.7499	13.3446	30.3853	14.7751	8.90595	11.2916	0.496995	Q3
Bm1_06625	homolog of yeast longevity gene protein 2, isoform a	GO:0016020; GO:0016021	47.1435	13.619	5.91542	21.7773	6.61784	7.35477	3.13318	0.826006	Q2			EE	EE			GERMLINE
Bm1_06630	NAC domain containing protein		289.572	538.75	273.194	207.367	405.792	254.445	331.874	0.442834	Q4
Bm1_06635	60S ribosomal protein L17	GO:0003735; GO:0005622; GO:0005840; GO:0006412; GO:0015934; GO:0030529	759.022	1409.21	2206.64	626.228	1157.02	1386.33	747.097	0.496995	Q3
Bm1_06640	Protein phosphatase inhibitor containing protein		28.2567	24.4525	18.4097	52.1459	57.668	27.9247	15.7872	0.519815	Q3
Bm1_06645	hypothetical protein	GO:0005515; GO:0008270; GO:0046872	36.9825	9.78931	6.95782	20.1046	23.3866	50.2323	13.6882	0.631749	Q3
Bm1_06650	hypothetical protein		5.2233	2.47415	3.22395	95.935	108.78	10.7693	27.4843	1.31323	Q1	LATE LARVAL
Bm1_06655	hypothetical protein		31.6756	7.73087	3.77765	19.2626	14.1625	19.2674	61.6567	0.761483	Q2
Bm1_06660	hypothetical protein		82.5495	8.30609	8.01724	18.2649	28.9168	97.3176	104.492	0.913627	Q2
Bm1_06665	Transmembrane amino acid transporter protein	GO:0016020; GO:0016021	49.4886	10.985	10.4102	162.123	151.066	21.5935	23.8935	0.99002	Q2	LATE LARVAL
Bm1_06670	Acid phosphatase F26C11.1		45.7571	45.2463	72.345	33.5491	45.4004	79.9192	135.415	0.519815	Q3
Bm1_06675	protein-S isoprenylcysteine O-methyltransferase	GO:0004671; GO:0006481; GO:0008168; GO:0016021; GO:0016740	7.12242	19.1069	4.81884	18.4873	6.22966	11.4235	2.80895	0.631749	Q3
Bm1_06680	KH domain containing protein	GO:0003723	127.87	65.3587	88.0407	149.783	213.092	94.2095	149.874	0.47485	Q4
Bm1_06685	Ser/Thr protein phosphatase family protein	GO:0016787	2.29224	32.1349	18.2658	48.8417	32.4797	17.9368	4.29408	0.842883	Q2				MA
Bm1_06690	hypothetical protein		116.542	4.59021	0	7.95158	0	2.90029	128.784	2.48603	Q1	FEMALE/EGGS	AF		EE		L3	GERMLINE
Bm1_06695	hypothetical protein		2.5098	2.13329	0.76308	75.6487	49.8458	1.55053	2.75224	1.72405	Q1	LATE LARVAL
Bm1_06700	hypothetical protein		0	0	0	5.05899	0	2.72126	0	1.05144	Q1
Bm1_06705	probable ribosylglycoyhdrolase		2.95333	19.9346	1.4431	25.0716	4.1976	6.99753	0.946347	0.99002	Q2
Bm1_06710	hypothetical protein		0.217766	0	0	21.3935	1.98089	1.6511	0.558238	1.96727	Q1	LATE LARVAL					L3
Bm1_06715	hypothetical protein		43.1924	12.4591	4.32931	40.9187	25.1856	27.2904	48.9735	0.645213	Q2
Bm1_06720	hypothetical protein	GO:0008270	6.31016	28.3952	14.0954	65.4567	4.09998	43.2871	1.15542	1.05144	Q1		AM				L3
Bm1_06725	hypothetical protein		6.02134	10.1608	0	12.8596	2.13955	8.79787	0.723542	1.09454	Q1		AM			IM
Bm1_06730	Snowski, identical		30.2867	42.2085	10.1606	38.1818	30.8395	17.2796	5.93881	0.618505	Q3
Bm1_06735	GBF1 protein		1.54461	2.97884	0	2.35627	2.509	1.95187	1.13131	0.631749	Q3
Bm1_06740	kinesin family member 12		0.791069	0	0	9.29203	0.899486	5.49806	0	1.45567	Q1	LATE LARVAL
Bm1_06745	hypothetical protein		0.310099	0	0	0.132454	0	0.391862	0	0.793164	Q2
Bm1_06750	Ras-related protein Rab-30	GO:0000166; GO:0005525; GO:0007264; GO:0015031	25.2543	22.0237	6.88754	36.7927	26.712	29.9339	13.0481	0.531488	Q3
Bm1_06755	endochitinase	GO:0003824; GO:0004553; GO:0004568; GO:0005975; GO:0008152; GO:0016787; GO:0016798; GO:0043169	1.75499	13.7345	24.7572	0.293327	0	0	0.391206	2.61234	Q1	MICROFILARIAL			EE			GERMLINE
Bm1_06760	zgc:100814 protein		0.433099	3.89783	0.846513	46.0165	53.6777	17.5134	3.19194	1.51768	Q1	LATE LARVAL			MA
Bm1_06765	gamma-secretase subunit pen-2		6.4604	23.9411	4.45664	37.1714	4.32106	11.5254	0	1.16269	Q1		AM	EE			L3
Bm1_06770	hypothetical protein		20.5451	38.2557	9.09946	36.2691	16.1109	17.3933	17.5124	0.519815	Q3
Bm1_06775	hypothetical protein		30.0837	64.4874	53.0269	59.6696	46.5211	90.4084	41.2235	0.45335	Q4
Bm1_06780	TAP42-like family protein	GO:0009607; GO:0009966	46.2076	60.0925	50.3546	90.4057	140.287	66.4552	49.8347	0.48584	Q3
Bm1_06785	hypothetical protein		56.3626	69.2997	190.431	34.5901	49.3161	46.997	150.392	0.618505	Q3
Bm1_06790	hypothetical protein		0.458727	0	3.58641	2.25328	1.04319	0.869516	0.881951	0.746058	Q2
Bm1_06795	hypothetical protein		1.09705	0	0	6.5602	0	2.77261	0	1.01008	Q1
Bm1_06800	hypothetical protein		22.3629	0	3.08537	0	0	1.66231	451.87	3.96024	Q1	FEMALE/EGGS	AF	AF	EE			SOMATIC
Bm1_06805	hypothetical protein		0	0.438996	0	10.2507	0	0.246557	0.375125	2.48603	Q1	LATE LARVAL					L3
Bm1_06810	Cuticle collagen dpy-7 precursor	GO:0042302	0.572843	1.0311	25.9759	1.56595	0	0.868659	0	2.36826	Q1	MICROFILARIAL				MM
Bm1_06815	tRNA-His		0	0	0	0	0	0	0
Bm1_06820	inosine-5'-monophosphate dehydrogenase	GO:0003824; GO:0008152; GO:0055114	0.266103	0	0	0.795631	0	0.672532	0.68215	0.746058	Q2
Bm1_06825	hypothetical protein		14.7812	25.3914	17.0227	14.9587	12.9714	30.1492	9.35491	0.47485	Q4
Bm1_06830	ABC transporter transmembrane region family protein	GO:0005524; GO:0006810; GO:0016021; GO:0042626; GO:0055085	0.31218	0	0	4.867	4.96951	0.394492	0.6002	1.42579	Q1	LATE LARVAL
Bm1_06835	hypothetical protein		0	0	0	0	0	1.36063	0	0.860074	Q2
Bm1_06840	hypothetical protein		0	0	0	0	0	0	0
Bm1_06845	hypothetical protein		0	0	0	0	0	0	0
Bm1_06850	reverse transcriptase	GO:0003723; GO:0003964; GO:0006278	0.493788	0	0	0.31637	0	0	0	0.842883	Q2
Bm1_06855	hypothetical protein		0	1.24591	0	0.118262	0	0.349877	0	0.877589	Q2
Bm1_06860	gag protein		0	0	0	0	0	0	0.545969	0.860074	Q2
Bm1_06865	protein R52.2		0	0	0	0	0	0	0
Bm1_06870	Pao retrotransposon peptidase family protein	GO:0003676; GO:0003677; GO:0015074	0	0.19084	0	0	0	0	0	0.970356	Q2
Bm1_06875	hypothetical protein		22.0334	18.3608	30.3052	19.3452	9.27891	10.3122	30.3329	0.496995	Q3
Bm1_06880	polyadenylate-binding protein 4	GO:0000166; GO:0003676; GO:0003723	53.0392	90.4952	48.0082	64.9154	41.0201	161.401	28.1374	0.567608	Q3
Bm1_06885	hypothetical protein		2.02239	7.58382	0	1.15177	3.06607	2.98156	1.29608	0.761483	Q2
Bm1_06890	env-like protein		0	0	0	0.10413	0	0	0	0.860074	Q2
Bm1_06895	hypothetical protein	GO:0005515	0.3126	0	0	0.534087	0	1.18507	0	0.842883	Q2
Bm1_06900	Probable tyrosine-protein kinase kin-31	GO:0004672; GO:0005515; GO:0005524; GO:0006468; GO:0016301	0	0	0	1.76135	0	1.04219	0	0.860074	Q2
Bm1_06905	Zinc finger, ZZ type family protein	GO:0005509; GO:0008270	59.0631	61.1134	27.9272	66.9821	85.4151	67.396	33.2733	0.464021	Q4
Bm1_06910	DNA polymerase delta catalytic subunit	GO:0000166; GO:0003676; GO:0003677; GO:0003887; GO:0006139; GO:0006260; GO:0016740; GO:0016779	34.0109	47.9074	54.3258	51.7607	59.1456	232.499	37.4112	0.6589	Q2		AM		MA
Bm1_06915	cDNA sequence BC018371	GO:0003824; GO:0008152	0.704771	3.17141	0	64.0193	9.08208	9.20282	0	2.2058	Q1	LATE LARVAL	AM		MA		L3
Bm1_06920	hypothetical protein		2.4742	0	0	8.10222	0	3.12656	0	1.13949	Q1
Bm1_06925	F26F3.2 protein		13.7743	20.2638	3.10645	31.2277	22.8908	2.67787	2.03713	0.895437	Q2
Bm1_06930	Zinc finger protein 183 homolog	GO:0003676; GO:0005515; GO:0008270; GO:0046872	35.9394	72.3118	64.0908	21.6582	30.8647	48.8455	35.6272	0.48584	Q3
Bm1_06935	HAD-superfamily hydrolase, subfamily IA, variant 1 containing protein	GO:0003824; GO:0008152; GO:0008967; GO:0016787	17.2602	47.3917	27.4462	58.7294	51.2266	48.9827	54.7453	0.47485	Q4
Bm1_06940	Oligosaccharyl transferase STT3 subunit homolog	GO:0004576; GO:0006486; GO:0016020; GO:0016740	31.0896	34.751	33.694	36.0502	28.7789	39.9795	28.9287	0.392456	Q4
Bm1_06945	Streptomyces cyclase/dehydrase family protein		24.742	23.1952	11.2838	24.2186	13.1287	21.8859	7.39963	0.496995	Q3
Bm1_06950	Double-stranded RNA binding motif family protein	GO:0003723; GO:0003725; GO:0005622	126.449	45.7284	91.325	77.7718	98.3941	206.919	197.256	0.531488	Q3
Bm1_06955	hypothetical protein		37.363	30.2258	77.1305	51.4633	42.961	53.5804	179.182	0.605473	Q3
Bm1_06960	hypothetical protein		20.9406	10.0246	29.6085	32.5425	30.3964	24.2099	13.1346	0.48584	Q3
Bm1_06965	hypothetical protein		45.7466	32.9999	54.6039	28.042	41.2953	77.225	28.6462	0.464021	Q4
Bm1_06970	Hypothetical 28.7 kDa protein in RNR3-ARC15 intergenic region, putative	GO:0008152; GO:0008168	1.92066	2.35713	2.04765	10.8141	0.794141	1.98579	0.223798	0.951076	Q2	LATE LARVAL					L3
Bm1_06975	hypothetical protein		0	0	0	0	0	0	0
Bm1_06980	hypothetical protein		8.36452	0.918041	1.59501	26.8393	4.17551	1.80463	8.10621	0.99002	Q2	LATE LARVAL
Bm1_06985	rRNA methyltransferase	GO:0003676; GO:0005634; GO:0006364; GO:0008168; GO:0016740; GO:0031167; GO:0032259	151.574	237.639	481.562	90.3093	165.212	332.631	233.01	0.543342	Q3
Bm1_06990	Myotubularin-related family protein	GO:0004725; GO:0008270; GO:0016311; GO:0016791; GO:0046872	34.2297	34.9324	48.0646	32.6461	42.1791	48.7852	96.9624	0.47485	Q4
Bm1_06995	hypothetical protein	GO:0004672; GO:0005524; GO:0006468	0.545096	1.63526	0.355139	0.698486	0.206601	46.9545	0.46578	2.25818	Q1	MALE	AM		MA
Bm1_07000	Serine protease Z688.6 precursor	GO:0006508; GO:0008233; GO:0008236	34.1394	51.2082	43.0945	104.505	94.6193	54.8247	12.3069	0.605473	Q3
Bm1_07005	Serine protease Z688.6 precursor	GO:0006508; GO:0008233; GO:0008236	29.1976	46.4386	30.01	72.6775	62.964	38.3274	13.55	0.543342	Q3
Bm1_07010	Serine carboxypeptidase S28 family protein	GO:0004180; GO:0006508; GO:0008236	0.0682436	0.307091	0.533542	6.44196	17.0712	5.77789	0.962175	1.54988	Q1	LATE LARVAL			MA
Bm1_07015	hypothetical protein		31.1653	36.5172	19.236	36.1371	14.1354	24.4368	16.3767	0.464021	Q4
Bm1_07020	membrane-bound transcription factor protease	GO:0004222; GO:0006508; GO:0008233; GO:0016020	33.3477	28.2333	20.1586	32.0121	21.6954	24.6543	27.3203	0.402248	Q4
Bm1_07025	CCR4-NOT transcription complex subunit 7	GO:0003676; GO:0005634	162.68	136.054	257.434	114.398	146.978	234.808	290.725	0.45335	Q4
Bm1_07030	60S ribosomal protein L12	GO:0003735; GO:0005840; GO:0006412; GO:0030529	894.132	1378.73	1381.86	555.085	1064.97	877.939	658.481	0.45335	Q4
Bm1_07035	alkyldihydroxyacetonephosphate synthase	GO:0003824; GO:0008609; GO:0016491; GO:0016740; GO:0050660	20.5024	26.2362	34.062	31.6083	28.2662	24.289	21.5978	0.402248	Q4
Bm1_07040	YjeF-related protein, C-terminus containing protein		53.142	71.4591	87.0051	56.3996	65.97	67.3118	124.368	0.432469	Q4
Bm1_07045	hypothetical protein	GO:0005515; GO:0005737	1.29208	0.969043	0.84181	12.2336	10.7738	51.4319	1.93213	1.42579	Q1	MALE	AM		MA
Bm1_07050	hypothetical protein		9.47525	3.87617	10.1017	18.7643	9.7944	14.1506	69.5565	0.809436	Q2			AF				SOMATIC
Bm1_07055	CDP-alcohol phosphatidyltransferase family protein	GO:0008654; GO:0016020; GO:0016740; GO:0016780	198.19	121.974	253.451	104.808	115.102	92.9262	505.911	0.605473	Q3
Bm1_07060	Protein kinase domain containing protein	GO:0000166; GO:0004672; GO:0004674; GO:0005524; GO:0006468; GO:0016301	19.5623	18.3394	9.20484	27.8911	61.1693	24.0336	9.1705	0.618505	Q3
Bm1_07065	hypothetical protein		0	0	0	0	0	0	0
Bm1_07070	hypothetical protein		59.4357	0	0	0	0	1.63276	90.2579	2.97214	Q1	FEMALE/EGGS	AF		EE			GERMLINE
Bm1_07075	hypothetical protein		68.9971	0	3.03052	0.331134	0	9.79655	83.4678	2.25818	Q1	FEMALE/EGGS	AF		EE			GERMLINE
Bm1_07080	CENP-B N-terminal DNA-binding domain containing protein	GO:0000775; GO:0003677; GO:0045449	0.915647	0	0	0.325919	0.347046	0.578536	1.17362	0.746058	Q2
Bm1_07085	Serine/threonine protein phosphatase PP1-gamma catalytic subunit	GO:0016787	0.42596	0	0	0	0	26.3753	0	3.13696	Q1	MALE	AM		MA
Bm1_07090	hypothetical protein		27.766	0	0	0	0	5.21093	31.8889	3.05287	Q1	FEMALE/EGGS	AF					GERMLINE
Bm1_07095	Zinc finger, C2H2 type family protein	GO:0003676; GO:0005622; GO:0008270	0	0	0.385562	0.210645	0	0	0	0.93217	Q2
Bm1_07100	hypothetical protein		0	0	0	2.03775	0	0	0	1.51768	Q1	LATE LARVAL
Bm1_07105	FG-GAP repeat family protein		6.48554	2.03612	0.589595	1.61057	0.342995	0.762377	0.57996	0.877589	Q2			EE
Bm1_07110	cullin homolog 3	GO:0006511; GO:0031461; GO:0031625	73.5792	75.3375	95.0423	52.9496	50.0768	117.976	153.15	0.47485	Q4
Bm1_07115	ankyrin repeat domain protein 28		84.7881	86.7136	94.3053	56.4764	49.4683	45.4706	95.6141	0.442834	Q4
Bm1_07120	hypothetical protein		30.3506	16.8801	19.3295	27.8939	15.898	19.1765	9.39756	0.464021	Q4
Bm1_07125	hypothetical protein		0	3.04235	1.32145	150.31	154.518	76.4643	0	2.81994	Q1	LATE LARVAL	AM		MA
Bm1_07130	hypothetical protein		1.36122	1.75011	0.760163	26.164	0.442222	5.16039	0.249247	1.51768	Q1	LATE LARVAL	AM				L3
Bm1_07135	hypothetical protein		75.6623	49.7617	48.6885	95.1638	125.474	46.6292	91.9065	0.47485	Q4
Bm1_07140	hypothetical protein		60.4885	65.8949	129.452	37.1197	99.4676	42.6936	65.5082	0.496995	Q3
Bm1_07145	hypothetical protein		13.9725	22.3105	14.0954	8.66339	16.3999	18.2261	2.88856	0.567608	Q3
Bm1_07150	hypothetical protein		28.6353	26.7142	60.7468	23.0451	61.5459	22.7262	142.56	0.6589	Q2		AF
Bm1_07155	hypothetical protein		0.295145	0	0	3.78199	0	9.32413	0.378299	1.72405	Q1	MALE	AM		MA
Bm1_07160	Hsp20/alpha crystallin family protein	GO:0009408	61.2987	66.9316	240.503	635.989	245.486	125.874	77.9911	0.793164	Q2
Bm1_07165	ATPase, AAA family protein	GO:0000166; GO:0003677; GO:0003689; GO:0005524; GO:0005663; GO:0006260; GO:0017111	63.6725	64.1305	134.048	27.2478	50.8381	46.41	100.697	0.531488	Q3
Bm1_07170	cytokine inducible SH2-containing protein 5	GO:0005515	72.9564	80.3614	44.9166	134.405	90.0386	50.5572	41.3435	0.48584	Q3
Bm1_07175	hypothetical protein	GO:0004672; GO:0004674; GO:0005524; GO:0006468	12.1767	1.36985	1.18999	0	0	3.84681	10.1447	1.42579	Q1	FEMALE/EGGS						GERMLINE
Bm1_07180	Sly1 protein homolog	GO:0006904; GO:0016192	47.5072	52.747	69.5807	111.738	96.8941	64.187	50.1602	0.45335	Q4
Bm1_07185	programmed cell death protein 6	GO:0005509	16.8282	46.6004	2.53012	84.1351	21.5877	90.5136	10.5081	0.951076	Q2		AM			IM
Bm1_07190	hypothetical protein		27.3617	38.8432	29.9232	28.5916	24.8152	42.8084	63.2522	0.45335	Q4
Bm1_07195	K+ channel tetramerisation domain containing protein	GO:0005216; GO:0005249; GO:0005515; GO:0006813; GO:0008076; GO:0016020	16.8045	20.6692	5.69317	27.3712	17.0694	20.5274	6.1745	0.55538	Q3
Bm1_07200	Alpha-adaptin homolog	GO:0005488; GO:0005515; GO:0006886; GO:0008565; GO:0015031; GO:0016020; GO:0016192; GO:0030117; GO:0030131	44.2322	43.9946	29.8001	58.9787	41.3324	37.3357	23.8479	0.432469	Q4
Bm1_07205	Hypothetical 34.8 kDa protein C28H8.5 in chromosome III, putative		42.4617	2.1713	9.43107	8.4501	10.973	14.0241	106.376	1.07277	Q1	FEMALE/EGGS	AF					GERMLINE
Bm1_07210	Casein kinase I C03C10.2 in chromosome III	GO:0004672; GO:0005524; GO:0006468; GO:0016301	10.18	0	2.29585	0.0836197	0	22.5123	0	2.67899	Q1	MALE	AM	EE
Bm1_07215	hypothetical protein		0	0	0	0	0	0	0
Bm1_07220	zgc:63803		0	0	0	0	0	0	0
Bm1_07225	hypothetical protein		0	0	0	0	0	0	0
Bm1_07230	hypothetical protein	GO:0000166; GO:0003676; GO:0004386; GO:0005524; GO:0008026; GO:0016787	0	0	0	0	0	0	0
Bm1_07235	Dual specificity phosphatase, catalytic domain containing protein	GO:0004725; GO:0006470; GO:0008138; GO:0016311; GO:0016787; GO:0016791	3.71694	9.55769	3.11354	2.66495	6.94329	6.54222	0.680592	0.672817	Q2		AM
Bm1_07240	Zinc knuckle family protein	GO:0003676; GO:0008270	0	0	0	0	0	0	0
Bm1_07245	hypothetical protein	GO:0005488	14.2001	14.6796	4.50077	26.5563	12.2188	16.4892	3.44339	0.618505	Q3
Bm1_07250	TPR Domain containing protein	GO:0005488	91.9132	120.098	80.3761	279.991	199.73	174.996	78.5391	0.519815	Q3
Bm1_07255	hypothetical protein, conserved	GO:0003723; GO:0003725; GO:0004000; GO:0005622; GO:0006396	39.3008	28.4656	67.3448	23.9344	23.6698	16.8945	103.104	0.618505	Q3		AF
Bm1_07260	hypothetical protein		16.7749	40.9415	8.89149	45.2982	10.9918	55.3301	4.3731	0.777182	Q2		AM
Bm1_07265	hypothetical protein		0.949283	0	0	5.47385	0	0.599789	0	1.34038	Q1	LATE LARVAL
Bm1_07270	hypothetical protein		0.394194	1.77384	0	0.673493	2.68931	6.97381	0	1.16269	Q1	MALE	AM
Bm1_07275	Core-2/I-Branching enzyme family protein	GO:0008375; GO:0016020	0	0	4.58397	6.51138	1.77781	223.509	0.125252	3.61578	Q1	MALE	AM		MA
Bm1_07280	hypothetical protein		0	0	0	2.61422	0	82.4972	0	3.41154	Q1	MALE	AM		MA
Bm1_07285	DNA polymerase epsilon p17 subunit	GO:0003677; GO:0005622; GO:0005634; GO:0043565	31.8234	63.5262	56.1207	9.40257	33.1921	75.2883	50.2966	0.58003	Q3
Bm1_07290	Prion-like-		4.36398	1.15515	0	0	1.16754	0.648778	1.31611	0.951076	Q2
Bm1_07295	MGC80520 protein		18.4981	5.4378	8.35754	6.19388	12.0492	13.5084	10.2464	0.48584	Q3
Bm1_07300	hypothetical protein	GO:0009055; GO:0016491	12.8131	9.69043	8.4181	8.92222	10.2841	17.6882	3.17421	0.519815	Q3
Bm1_07305	KH domain containing protein	GO:0003723	99.2065	75.7272	54.6971	62.727	67.3664	41.9738	99.1241	0.432469	Q4
Bm1_07310	hypothetical protein	GO:0003824; GO:0003854; GO:0005488; GO:0006694; GO:0008152; GO:0016491; GO:0055114	5.4171	2.70851	2.82346	31.6737	9.03397	13.3866	1.08007	0.951076	Q2		AM
Bm1_07315	hypothetical protein	GO:0016021; GO:0016485	29.6361	18.5468	26.8527	16.5148	17.1836	20.4611	19.6217	0.412179	Q4
Bm1_07320	Zinc finger, C2H2 type family protein	GO:0005622; GO:0008270	11.7019	0	2.85898	6.5602	0.8316	12.9388	2.81226	0.970356	Q2
Bm1_07325	DNA repair protein RadA		0	0	0	0.28546	0	0.84453	0	0.842883	Q2
Bm1_07330	Zinc knuckle family protein	GO:0003676; GO:0008270	0	0	0	0	0	0	0
Bm1_07335	Integrase core domain containing protein	GO:0003676; GO:0003677; GO:0015074	0	0	0	0	0	0	0
Bm1_07340	zinc metalloproteinase toh-2 precursor	GO:0004222; GO:0006508; GO:0008233; GO:0008237; GO:0008270; GO:0016787; GO:0046872	5.12836	1.79822	4.68637	5.23442	4.24088	8.75293	2.30489	0.531488	Q3
Bm1_07345	hypothetical protein		95.044	57.6983	53.1002	193.168	338.548	185.878	99.8546	0.631749	Q3
Bm1_07350	DNA translocase ftsK		1726.7	1.36628	3.56066	0.086458	2.53171	15.6029	4840.16	3.96024	Q1	FEMALE/EGGS	AF		EE		L4	GERMLINE
Bm1_07355	Proline-rich protein MP-2 precursor		0	0	0	0	0	0	0
Bm1_07360	NADH-ubiquinone oxidoreductase 30 kDa subunit, mitochondrial precursor	GO:0008137; GO:0016491; GO:0016651; GO:0055114	69.8591	65.085	57.6703	172.919	135.514	169.246	38.004	0.567608	Q3
Bm1_07365	TLD family protein		11.1871	16.7804	10.7411	36.5505	22.9859	27.5295	8.17572	0.543342	Q3
Bm1_07370	Heat shock factor binding protein 1	GO:0006950	74.9602	109.8	36.9505	192.202	201.961	145.837	36.3467	0.631749	Q3
Bm1_07375	exosome complex exonuclease RRP40	GO:0004527	52.2106	80.4504	32.7791	110.896	83.4723	102.364	23.1179	0.55538	Q3
Bm1_07380	Leucine Rich Repeat family protein		43.377	50.6056	39.0172	27.3317	17.7232	66.0014	53.8454	0.48584	Q3
Bm1_07385	hypothetical protein		18.9357	36.0885	12.1917	14.273	11.1454	59.6801	19.9875	0.605473	Q3
Bm1_07390	Nuclear movement protein		109.468	131.898	132.351	122.54	171.946	112.328	228.481	0.422251	Q4
Bm1_07395	60S ribosomal protein L39	GO:0003735; GO:0005622; GO:0005840; GO:0006412	1068.01	995.419	2624.93	65.1687	1505.17	1043	1559.42	0.793164	Q2						L4
Bm1_07400	adaptin or adaptin-related protein protein 8	GO:0005515; GO:0006810; GO:0006886; GO:0008565; GO:0015031; GO:0016192; GO:0030117	42.1945	89.0309	35.5139	88.3024	82.6403	66.5859	60.8102	0.45335	Q4
Bm1_07405	WD40-like Beta Propeller Repeat family protein		12.3995	13.3209	11.5719	21.3519	20.5767	11.9987	5.44081	0.48584	Q3
Bm1_07410	hypothetical protein		4.72499	1.18123	0	4.82125	35.817	25.8735	0.67291	1.54988	Q1		AM				L4
Bm1_07415	hypothetical protein		0	0	0	39.8171	14.3722	6.58871	10.3282	2.25818	Q1	LATE LARVAL		AF	MA			SOMATIC
Bm1_07420	aconitate hydratase, mitochondrial	GO:0003994; GO:0006099; GO:0008152; GO:0016829; GO:0051539	41.5633	62.3439	69.9952	141.512	127.618	76.0971	39.8107	0.519815	Q3
Bm1_07425	Immunoglobulin I-set domain containing protein		8.40424	0.385902	2.0114	2.52746	1.75519	0.866951	1.86862	0.793164	Q2				EE			GERMLINE
Bm1_07430	Fasciclin domain containing protein		15.2908	2.89107	6.78099	8.91867	10.8117	18.673	22.6457	0.59265	Q3
Bm1_07435	hypothetical protein		0	0	0	0.333356	1.77482	5.25989	0	1.68734	Q1	MALE	AM		MA
Bm1_07440	hypothetical protein		0	0	0	0	0	2.44914	0	1.05144	Q1	MALE
Bm1_07445	hypothetical protein		0	0	0	0	0	0.521093	0	0.860074	Q2
Bm1_07450	hypothetical protein		0	0	0	0	0	0.0827411	0.167849	0.877589	Q2
Bm1_07455	reverse transcriptase	GO:0003723; GO:0003964; GO:0006278	0	0	0	0	0	0.128564	0	0.860074	Q2
Bm1_07460	hypothetical protein		0	0	0	0	0	0	0
Bm1_07465	hypothetical protein	GO:0003676; GO:0003677; GO:0015074	0	0	0	0	0	0	0
Bm1_07470	hypothetical protein		0	0	0	0.0503243	0	0	0	0.860074	Q2
Bm1_07475	hypothetical protein		4.78548	2.15343	0	2.45285	3.2648	6.04725	0	0.842883	Q2
Bm1_07480	KH domain containing protein	GO:0003723	75.8979	75.1185	50.3243	78.8861	94.1013	272.176	85.495	0.567608	Q3
Bm1_07485	hypothetical protein		152.23	126.857	148.771	19.567	126.615	174.557	94.8498	0.58003	Q3
Bm1_07490	hypothetical protein		9.21087	20.7241	3.00051	55.0797	8.72769	31.5235	0.491913	1.11677	Q1		AM	EE
Bm1_07495	hypothetical protein		9.5907	10.7893	26.2436	12.2895	3.81679	16.0583	67.3028	0.793164	Q2			AF				SOMATIC
Bm1_07500	hypothetical protein		23.6053	21.2444	11.6558	13.0543	7.3458	20.0955	3.18482	0.59265	Q3
Bm1_07505	RE15519p	GO:0007186; GO:0016021	7.52568	2.31952	1.61198	7.44171	3.98549	1.82383	6.2104	0.59265	Q3
Bm1_07510	mitochondria processing peptidase subunit beta	GO:0003824; GO:0004222; GO:0006508; GO:0008270; GO:0046872	97.2267	129.481	147.227	110.613	135.455	115.104	146.348	0.402248	Q4
Bm1_07515	hypothetical protein		2.69183	2.42261	2.10453	3.90922	2.4486	6.12284	2.76018	0.519815	Q3
Bm1_07520	beta-tubulin	GO:0005198; GO:0005525; GO:0005874; GO:0007017; GO:0007018	0	0	0	0.52561	0	0	0	0.860074	Q2
Bm1_07525	hypothetical protein		12.0038	11.8161	15.397	12.4175	5.11837	11.6136	14.1838	0.45335	Q4
Bm1_07530	Hypothetical 32.4 kDa protein in TAF40-ERV25 intergenic region, putative	GO:0008152; GO:0008168	11.012	6.93747	10.3313	4.98583	3.0051	8.90595	5.64582	0.496995	Q3
Bm1_07535	tubulin beta chain	GO:0005198; GO:0005525; GO:0005874; GO:0007017; GO:0007018	43.8872	18.8684	32.782	14.9249	12.7139	21.5477	17.9146	0.496995	Q3
Bm1_07540	hypothetical protein	GO:0003824; GO:0005789; GO:0006506; GO:0008152; GO:0008484; GO:0016740	64.3327	69.0002	60.4429	76.417	61.656	64.8954	55.5025	0.392456	Q4
Bm1_07545	ARP2/3 complex 16 kDa subunit	GO:0005856; GO:0030833	110.422	128.526	156.51	89.2101	121.786	111.5	84.0039	0.412179	Q4
Bm1_07550	Kelch motif family protein	GO:0005515	236.97	195.608	282.487	92.0375	93.1081	76.8854	258.752	0.543342	Q3
Bm1_07555	Large-conductance calcium-activated potassium channel Slo-1 (KCNMA) alpha subunit. C. elegans slo-1 ortholog	GO:0005216; GO:0005249; GO:0006813; GO:0008076	19.3298	19.8949	18.0866	43.39	32.5008	7.53581	12.1243	0.55538	Q3
Bm1_07560	Large-conductance calcium-activated potassium channel Slo-1 (KCNMA) alpha subunit. C. elegans slo-1 ortholog	GO:0005216	108.639	92.2262	136.722	79.7069	95.2421	31.5291	135.915	0.496995	Q3
Bm1_07565	geranylgeranyl pyrophosphate synthetase	GO:0004161; GO:0004311; GO:0004337; GO:0008299; GO:0016740	43.3078	53.976	70.0869	45.0321	49.6739	40.5264	87.5525	0.432469	Q4
Bm1_07570	Prp18 domain containing protein	GO:0005681; GO:0008380	91.3685	80.1647	137.569	52.2376	72.3258	106.897	184.631	0.48584	Q3
Bm1_07575	chromosome 10 open reading frame 42		27.2853	31.1826	17.7768	66.8743	14.2812	31.4694	16.9312	0.543342	Q3
Bm1_07580	hypothetical protein		14.2821	1.26016	2.46309	18.6001	0.955264	1.85786	19.3827	1.09454	Q1		AF		EE		L3	GERMLINE
Bm1_07585	hypothetical protein		0	0	0	0	0	0	0
Bm1_07590	hypothetical protein		0	0	0	0	0	0	0
Bm1_07595	hypothetical protein		0	0	0	0	0	0	0
Bm1_07600	hypothetical protein		0	0	0	0	0	0	0
Bm1_07605	hypothetical protein		4.11116	14.5356	3.44377	43.3986	15.3594	12.2457	3.0111	0.842883	Q2
Bm1_07610	Protein C14orf111 homolog		57.9765	89.4694	63.3535	76.1466	102.208	97.5432	34.2643	0.45335	Q4
Bm1_07615	Peroxin-3 family protein	GO:0005779; GO:0007031	9.97948	8.03597	7.80214	44.9589	31.7721	12.478	32.5836	0.6589	Q2
Bm1_07620	eukaryotic translation initiation factor 4E-1	GO:0003723; GO:0003743; GO:0005737; GO:0006412; GO:0006413	54.3309	67.1976	44.7125	70.4339	70.0862	94.5527	44.5927	0.432469	Q4
Bm1_07625	hypothetical protein		3.67356	3.99018	0	8.06193	3.16878	3.04141	0.48709	0.970356	Q2
Bm1_07630	Protein kinase domain containing protein	GO:0004672; GO:0005524; GO:0006468; GO:0016301	3.47868	1.49084	4.53282	1.06133	1.13012	67.8223	1.06161	1.72405	Q1	MALE	AM		MA
Bm1_07635	GM16138p		45.027	144.476	82.6504	211.056	115.752	126.662	34.1258	0.58003	Q3
Bm1_07640	Heat shock 70 kDa protein C precursor	GO:0006950	410.347	387.951	348.771	1463.56	1228.78	631.286	557.223	0.567608	Q3
Bm1_07645	heat shock 70 kDa protein C precursor	GO:0000166; GO:0005524; GO:0006950	114.588	113.621	39.2398	502.539	232.49	217.495	48.2976	0.777182	Q2
Bm1_07650	hypothetical protein	GO:0005515	0	0	0	0	0	0	0
Bm1_07655	hypothetical protein		0.215347	0	0	0.797175	0	1.81418	0	1.68734	Q1	MALE	AM
Bm1_07660	hypothetical protein		8.22729	6.63083	2.88011	4.3009	1.39625	3.10345	15.267	0.68697	Q2
Bm1_07665	Cytochrome oxidase assembly protein	GO:0006461; GO:0016020	38.7624	50.6266	44.349	50.7604	37.8398	31.1817	37.5654	0.402248	Q4
Bm1_07670	cytochrome C-type heme lyase	GO:0004408; GO:0005739; GO:0016829	56.331	93.4883	74.6728	75.2199	86.8813	90.5652	73.0951	0.402248	Q4
Bm1_07675	Tubulin beta-1 chain	GO:0000166; GO:0003924; GO:0005198; GO:0005525; GO:0005874; GO:0007017; GO:0007018; GO:0043234; GO:0051258	12.493	16.5572	15.3867	21.6005	22.3779	123.052	16.8901	0.809436	Q2	MALE	AM		MA
Bm1_07680	EB module family protein		61.0633	57.0582	62.2843	99.9103	106.045	59.6648	50.5742	0.432469	Q4
Bm1_07685	DJ-1 family protein		35.7196	46.4347	49.1295	116.575	64.984	54.3324	21.3655	0.531488	Q3
Bm1_07690	mitochondrial 2-oxoglutarate/malate carrier protein	GO:0005215; GO:0005488; GO:0005743; GO:0006810; GO:0016020; GO:0016021; GO:0055085	38.0193	171.641	258.998	34.0127	29.2893	27.3865	68.2549	0.826006	Q2	MICROFILARIAL
Bm1_07695	hypothetical protein		8.94517	15.0947	13.1128	20.5367	15.2567	10.8327	2.38862	0.567608	Q3
Bm1_07700	RWD domain containing protein	GO:0005515; GO:0008270; GO:0046872	15.3489	28.486	15.2543	23.0016	6.70489	17.9713	25.7864	0.496995	Q3
Bm1_07705	hypothetical protein		27.7503	47.5712	34.4377	35.183	34.0578	28.3877	17.502	0.442834	Q4
Bm1_07710	Probable molybdopterin binding domain containing protein	GO:0006777; GO:0008152; GO:0016740	16.6954	26.1315	21.2817	121.726	28.7229	29.7199	16.0959	0.701364	Q2
Bm1_07715	hypothetical protein		30.8916	23.1683	26.6038	12.6387	17.7645	36.5688	34.6645	0.464021	Q4
Bm1_07720	hypothetical protein		0	0	0	0	0	0	0
Bm1_07725	hypothetical protein		2.36717	0	0	0	0	0.373914	3.79261	1.39664	Q1	FEMALE/EGGS						GERMLINE
Bm1_07730	Eukaryotic aspartyl protease family protein	GO:0004190; GO:0006508; GO:0008233; GO:0016787	13.7233	22.7515	21.176	0.539893	0	1.36908	3.7031	1.54988	Q1	MICROFILARIAL			EE			GERMLINE
Bm1_07735	hypothetical protein		3.77556	11.3265	25.5823	17.8468	10.8756	10.4963	5.16189	0.59265	Q3
Bm1_07740	hypothetical protein		3.75742	6.50311	4.89603	13.5801	4.82011	5.84384	10.373	0.508318	Q3
Bm1_07745	Helix-loop-helix DNA-binding domain containing protein	GO:0003677; GO:0005634; GO:0030528; GO:0045449	13.4826	2.06831	10.7805	0.588974	0	4.25937	27.4927	1.45567	Q1	FEMALE/EGGS						GERMLINE
Bm1_07750	metalloprotease	GO:0004222; GO:0006508; GO:0008233; GO:0008237; GO:0016787	0.12964	0.583371	0	2.76868	0.294815	0.163822	0	1.34038	Q1	LATE LARVAL
Bm1_07755	hypothetical protein	GO:0005634; GO:0016747; GO:0045449	29.1117	29.4302	11.5359	17.7491	9.61303	22.8788	13.0853	0.496995	Q3
Bm1_07760	hypothetical protein		33.5674	42.2583	20.3076	92.1713	28.1715	93.6732	6.14638	0.746058	Q2		AM
Bm1_07765	hypothetical protein		7.52106	0	2.26158	9.14326	1.31567	2.19326	0	1.01008	Q1
Bm1_07770	hypothetical protein		40.0403	41.7586	51.3808	53.27	41.5147	68.5912	56.3129	0.402248	Q4
Bm1_07775	enhancer of rudimentary homolog	GO:0007049	6.77401	5.08042	4.41337	55.4569	1.71164	9.51121	3.85889	1.05144	Q1	LATE LARVAL					L3
Bm1_07780	immunogenic protein 3		9.25012	158.571	32.7158	407.709	148.252	111.324	9.03331	1.16269	Q1		AM		MA
Bm1_07785	hypothetical protein		0	0	0	0	0	0	0
Bm1_07790	hypothetical protein		30.2373	44.3562	13.0177	86.0266	54.2226	78.9447	9.9025	0.68697	Q2		AM
Bm1_07795	hypothetical protein		19.0951	14.482	20.1289	36.1987	24.8836	22.5031	23.3749	0.432469	Q4
Bm1_07800	hypothetical protein		0	0	0	0	0	0	0
Bm1_07805	hypothetical protein		1.71011	15.3907	6.68496	7.30443	0	2.161	10.9595	0.761483	Q2
Bm1_07810	F-box domain containing protein		72.3156	10.3416	5.98916	21.9884	9.75569	14.9078	102.312	0.951076	Q2	FEMALE/EGGS	AF					GERMLINE
Bm1_07815	hypothetical protein	GO:0006810; GO:0016020	8.61386	8.80948	9.18338	29.4341	13.356	8.90595	3.51296	0.605473	Q3
Bm1_07820	hypothetical protein	GO:0055085	3.65997	10.4806	0.650325	7.53223	0.378325	0.840905	0.852931	1.05144	Q1						L3
Bm1_07825	hypothetical protein		24.9696	7.49076	16.7329	6.19607	5.40795	36.0609	75.8965	0.860074	Q2
Bm1_07830	SMC family, C-terminal domain containing protein	GO:0005515; GO:0005524; GO:0005694; GO:0051276	18.8924	13.9133	15.8191	9.33196	17.4231	41.858	17.1342	0.508318	Q3
Bm1_07835	pyridoxal kinase	GO:0016301	4.96954	19.3809	0	127.359	38.4242	27.2126	4.24643	1.48629	Q1	LATE LARVAL				IM
Bm1_07840	Thioredoxin family protein	GO:0045454	20.0703	10.0781	30.9786	50.5163	60.7253	39.0773	51.3393	0.567608	Q3
Bm1_07845	hypothetical protein		1.28596	0	0.718132	43.2358	5.43102	1.39287	0.235466	2.01209	Q1	LATE LARVAL					L3
Bm1_07850	ubiquitin-conjugating enzyme E2-binding protein 1	GO:0005515; GO:0008270; GO:0046872	15.7041	25.5092	21.8604	35.4693	37.6291	58.5663	39.4717	0.48584	Q3
Bm1_07855	Conserved hypothetical ATP binding protein	GO:0000166	16.6954	17.6388	6.81015	24.1219	16.1773	29.5364	15.0724	0.48584	Q3
Bm1_07860	hypothetical protein		12.0656	21.5304	45.5391	53.402	55.8228	32.3339	34.3961	0.519815	Q3
Bm1_07865	Zona pellucida-like domain containing protein		22.7214	19.6625	13.2092	5.72351	3.7097	30.5529	17.3244	0.631749	Q3
Bm1_07870	jmjC domain containing protein		0	0	0.219285	0.0718815	0	0	0	0.895437	Q2
Bm1_07875	hypothetical protein	GO:0003713; GO:0005634	6.18193	2.25553	13.0626	3.14006	3.79955	1.68906	11.1359	0.672817	Q2
Bm1_07880	T-cell receptor beta chain ANA 11	GO:0004872	8.70176	12.4591	17.008	0.506838	8.99486	0.999648	9.12549	0.877589	Q2						L4
Bm1_07885	SD09147p		34.2199	106.292	10.6542	148.752	81.9516	146.948	6.2104	0.951076	Q2		AM			IM
Bm1_07890	hypothetical protein		57.8845	61.2884	82.4663	38.4777	38.3796	46.9561	53.3201	0.432469	Q4
Bm1_07895	MGC84563 protein		2.49187	12.4591	3.24698	16.2019	1.25928	17.4938	0	1.21064	Q1		AM				L3
Bm1_07900	hypothetical protein	GO:0003676; GO:0008270; GO:0030528; GO:0045449	23.9622	30.1284	17.9076	34.167	34.4585	73.0288	8.58165	0.59265	Q3		AM
Bm1_07905	metallophosphoesterase 1		86.1386	84.2842	67.7363	117.651	132.794	82.2707	54.9468	0.432469	Q4
Bm1_07910	hypothetical protein		0.595037	0.382517	0.332293	2.5416	1.7398	28.5733	0.762681	1.6516	Q1	MALE	AM		MA
Bm1_07915	hypothetical protein	GO:0006904; GO:0016192	0.925669	3.12408	0.452316	17.0509	4.47326	7.89572	0.444924	1.16269	Q1		AM		MA
Bm1_07920	WGR domain containing protein	GO:0003950; GO:0006471	33.1884	44.8726	48.7761	33.9434	37.2136	35.9939	30.4785	0.402248	Q4
Bm1_07925	peroxisomal membrane anchor protein	GO:0005777; GO:0016020	26.2392	8.94502	17.0952	23.2643	20.7943	21.1003	27.0073	0.45335	Q4
Bm1_07930	hypothetical protein		32.0036	36.9899	22.1362	20.255	16.1178	22.6216	40.4115	0.45335	Q4
Bm1_07935	hypothetical protein		34.6551	41.5854	40.1393	4.71482	21.0158	16.8682	52.3154	0.645213	Q2
Bm1_07940	oxidoreductase, short chain dehydrogenase/reductase family protein	GO:0003824; GO:0005488; GO:0008152; GO:0016491; GO:0055114	86.453	97.2579	125.436	42.1941	62.7199	49.262	36.0303	0.496995	Q3
Bm1_07945	hypothetical protein		5.43398	0	0	0	0	75.5341	0	2.97214	Q1	MALE	AM		MA
Bm1_07950	hypothetical protein		217.28	88.9938	288.621	60.9332	200.286	66.31	1212.68	0.99002	Q2	FEMALE/EGGS	AF					GERMLINE
Bm1_07955	Fibronectin type III domain containing protein		156.335	65.2296	120.115	78.0334	121.407	106.292	305.35	0.531488	Q3
Bm1_07960	hypothetical protein		67.6364	44.4969	44.8393	76.5325	75.5568	65.9767	83.1434	0.422251	Q4
Bm1_07965	trafficking protein particle complex subunit 4	GO:0005801; GO:0006810; GO:0006888	39.81	40.0712	18.4288	36.022	28.192	23.6088	14.3231	0.464021	Q4
Bm1_07970	hypothetical protein		44.6954	0	0.515394	0	0	1.83269	228.137	3.96024	Q1	FEMALE/EGGS	AF		EE			GERMLINE
Bm1_07975	gene cp2.2		25.9282	0	0.203118	0	0	1.83849	48.4844	3.51135	Q1	FEMALE/EGGS	AF		EE			GERMLINE
Bm1_07980	hypothetical protein		14.3975	0.830609	0	0	0	0.466502	20.3465	2.48603	Q1	FEMALE/EGGS	AF		EE			GERMLINE
Bm1_07985	hypothetical protein		93.0126	0.770101	0.334494	0.146196	0	5.51461	295.357	3.41154	Q1	FEMALE/EGGS	AF		EE			GERMLINE
Bm1_07990	Neurotransmitter-gated ion-channel ligand binding domain containing protein	GO:0005216; GO:0005230; GO:0006810; GO:0006811; GO:0016020; GO:0016021; GO:0045211	5.91291	10.3474	2.56823	6.40754	3.48614	4.70456	1.26313	0.59265	Q3
Bm1_07995	hypothetical protein		101.946	80.9255	70.3001	53.0292	54.836	102.813	130.669	0.442834	Q4
Bm1_08000	hypothetical protein	GO:0003676; GO:0008270; GO:0046872	110.023	137.176	116.104	45.2502	70.596	56.5457	182.817	0.519815	Q3
Bm1_08005	hypothetical protein		31.7636	12.9206	1.40302	1.99294	5.3053	2.26772	68.7745	1.31323	Q1	FEMALE/EGGS	AF		EE			GERMLINE
Bm1_08010	hypothetical protein		4.39574	114.187	10.9349	12.1188	154.035	22.4715	4.09759	1.31323	Q1					IM	L4
Bm1_08015	Twik (KCNK-like) family of potassium channels, alpha subunit 24	GO:0005216; GO:0005267; GO:0006810; GO:0006811; GO:0006813; GO:0016020; GO:0016021	3.11971	1.05288	2.43905	73.4558	63.1414	29.0743	11.0963	1.34038	Q1	LATE LARVAL			MA
Bm1_08020	hypothetical protein		19.1772	1.83608	2.39251	4.26989	5.1034	14.9526	30.3329	0.877589	Q2
Bm1_08025	F-box domain containing protein		4.8245	0	0.650325	4.40565	3.78325	64.3293	30.0658	1.72405	Q1	MALE		AF	MA			SOMATIC
Bm1_08030	hypothetical protein		0.107524	0	1.68129	0.0229635	0	33.2892	0.137818	3.51135	Q1	MALE	AM		MA
Bm1_08035	Hypothetical 36.0 kDa protein C45G9.5 in chromosome III, putative		15.3042	29.918	26.9706	46.5624	30.5243	36.3011	25.2436	0.45335	Q4
Bm1_08040	hypothetical protein		17.2277	10.9825	7.85689	44.1512	13.0592	7.98237	13.2489	0.605473	Q3
Bm1_08045	hypothetical protein		0	0	0	0.160745	0	0	0	0.860074	Q2
Bm1_08050	hypothetical protein		0.233508	0	0	0.299218	0	0.590153	0.299297	0.746058	Q2
Bm1_08055	Hypothetical UPF0103 protein C37C3.8 in chromosome V		39.8046	36.7976	24.4447	86.9612	60.1642	40.4222	12.6392	0.567608	Q3
Bm1_08060	PHD-finger family protein	GO:0005515; GO:0008270; GO:0046872	44.2999	35.5975	28.4497	30.7482	21.2279	34.5878	30.8239	0.412179	Q4
Bm1_08065	hypothetical protein		19.0412	2.04009	0.886116	3.77609	4.63945	16.3276	20.9193	0.913627	Q2
Bm1_08070	DnaJ domain containing protein	GO:0005488; GO:0006457; GO:0031072; GO:0051082	16.6236	20.9978	28.2733	15.3304	15.2541	13.3656	33.1443	0.45335	Q4
Bm1_08075	Paxneb protein	GO:0006357; GO:0033588	53.2562	59.1538	36.0148	58.5004	38.0704	41.7418	28.0818	0.432469	Q4
Bm1_08080	hypothetical protein	GO:0005525; GO:0005622	54.4906	61.1867	155.492	65.0132	55.6127	56.4199	109.511	0.48584	Q3
Bm1_08085	Glutaredoxin family protein	GO:0009055; GO:0015035; GO:0045454	106.076	77.8361	117.31	104.147	138.859	84.008	180.569	0.432469	Q4
Bm1_08090	Zinc finger, C2H2 type family protein	GO:0005622; GO:0008270	59.2543	37.5377	84.0038	29.0469	34.9506	18.1036	140.159	0.645213	Q2		AF
Bm1_08095	Homeobox protein unc-4-like	GO:0003677; GO:0003700; GO:0006355; GO:0043565	5.38367	9.69043	8.4181	3.44931	1.83645	0.680316	4.83031	0.68697	Q2
Bm1_08100	lysine decarboxylase		2.76874	11.0748	12.0259	1.05122	0	0.777504	0	1.54988	Q1	MICROFILARIAL
Bm1_08105	keratinocyte associated protein 2		18.4867	55.0118	9.32467	73.2316	18.9861	32.7808	12.9941	0.672817	Q2
Bm1_08110	Leucine Rich Repeat family protein	GO:0005515	13.8273	7.46659	3.78364	29.3532	16.3512	24.2875	2.30398	0.761483	Q2		AM
Bm1_08115	hypothetical protein		44.9291	51.5355	65.4316	29.3505	34.0578	37.2937	87.5102	0.47485	Q4
Bm1_08120	WW domain containing protein	GO:0005515	19.9287	25.1294	17.5496	22.9642	11.9525	15.9125	15.9997	0.422251	Q4
Bm1_08125	Conserved oligomeric Golgi complex component 8		14.5062	19.6187	9.29606	33.6213	17.666	43.1729	9.75376	0.567608	Q3
Bm1_08130	Myotubularin-related family protein	GO:0004725; GO:0008270; GO:0016311; GO:0016787; GO:0016791; GO:0046872	97.8663	108.232	36.3457	44.9716	49.8323	32.0484	63.7266	0.508318	Q3
Bm1_08135	cell division protein kinase 10	GO:0004672; GO:0004674; GO:0005524; GO:0006468; GO:0016301; GO:0016740; GO:0051301	121.541	168.677	122.109	89.5154	57.4749	35.5259	68.2462	0.531488	Q3
Bm1_08140	hypothetical protein		1.04763	0	12.2859	0.447479	0	1.32386	13.4279	1.31323	Q1
Bm1_08145	Zinc finger, C2H2 type family protein	GO:0003676; GO:0005622; GO:0008270	0.690132	5.69349	2.69779	1.62128	0.784715	0.145349	0.147428	1.05144	Q1	MICROFILARIAL
Bm1_08150	NAD-dependent malic enzyme, mitochondrial precursor	GO:0003824; GO:0004470; GO:0005488; GO:0006108; GO:0008152; GO:0016491; GO:0016616; GO:0046872; GO:0051287; GO:0055114	8.6442	75.3397	48.7301	44.5399	62.9049	33.3451	8.63042	0.716005	Q2
Bm1_08155	Zinc finger, C2H2 type family protein	GO:0003676; GO:0005622; GO:0008270	0	0	0	0.165567	0.220374	0	0.372624	0.842883	Q2
Bm1_08160	hypothetical protein		110.467	143.22	203.325	96.5896	476.797	147.418	195.4	0.55538	Q3
Bm1_08165	hypothetical protein		73.923	135.838	167.617	117.435	352.989	126.792	122.889	0.519815	Q3
Bm1_08170	hypothetical protein		6.78342	21.8035	11.3644	0.827835	2.20374	0	13.6629	1.03055	Q1
Bm1_08175	hypothetical protein		18.4774	17.4729	7.85108	4.37509	8.5257	23.6031	26.6865	0.59265	Q3
Bm1_08180	hypothetical protein		17.0384	11.5007	11.6558	9.46097	8.7181	16.1482	60.0566	0.672817	Q2
Bm1_08185	Cation transporter family protein	GO:0005216; GO:0005230; GO:0005886; GO:0006810; GO:0006811; GO:0016020; GO:0016021; GO:0030054; GO:0045202; GO:0045211	3.04873	1.56789	2.04304	8.03651	9.70636	4.84324	1.56307	0.672817	Q2
Bm1_08190	hypothetical protein		9.43955	11.749	10.9915	4.46087	4.56734	10.1519	31.6634	0.631749	Q3
Bm1_08195	hypothetical protein		19.2197	16.3526	15.1526	10.4514	8.08038	15.2051	47.5096	0.58003	Q3
Bm1_08200	hypothetical protein		18.8949	28.1335	28.2414	19.7019	12.9539	4.38913	44.8752	0.618505	Q3		AF
Bm1_08205	Probable ATP-dependent RNA helicase p47 homolog	GO:0003676; GO:0004386; GO:0005524; GO:0008026; GO:0016787	341.72	363.33	371.249	175.86	183.49	128.967	260.295	0.47485	Q4
Bm1_08210	glutamate dehydrogenase, mitochondrial precursor, putative	GO:0003824; GO:0004353; GO:0005488; GO:0006520; GO:0008152; GO:0016491; GO:0016639; GO:0055114	48.0255	81.4424	67.4067	102.719	102.409	118.045	43.9295	0.464021	Q4
Bm1_08215	hypothetical protein		2.93337	0	0	0.0894957	0.158828	37.068	0.0895193	3.13696	Q1	MALE	AM	EE	MA
Bm1_08220	hypothetical protein		42.1368	47.1111	50.0576	49.3375	41.3201	46.5773	103.581	0.45335	Q4
Bm1_08225	hypothetical protein		137.568	137.946	440.712	110.053	112.348	64.67	1026.46	0.913627	Q2		AF	AF				SOMATIC
Bm1_08230	hypothetical protein	GO:0003700; GO:0005634; GO:0006355; GO:0008270; GO:0043565	5.72843	0	0	0.734041	5.21082	0.723883	2.2027	0.93217	Q2
Bm1_08235	hypothetical protein		0.717822	0	0	0	0	0.907088	0	0.826006	Q2
Bm1_08240	NifU-like protein	GO:0005506; GO:0005515; GO:0016226; GO:0051536	0	0	0	0	0	0.777504	0	0.93217	Q2
Bm1_08245	hypothetical protein		27.6648	34.2435	31.2967	32.1654	19.2884	12.7215	15.8499	0.464021	Q4
Bm1_08250	CG18437-PA		5.84737	11.4588	7.00484	17.2818	5.3619	3.93292	2.17591	0.618505	Q3
Bm1_08255	hypothetical protein		14.1188	22.5254	5.01741	28.3986	17.5132	20.5987	2.96125	0.6589	Q2		AM
Bm1_08260	hypothetical protein		8.647	4.02526	3.49675	2.03775	1.35615	0.753581	1.14654	0.730901	Q2				EE			GERMLINE
Bm1_08265	RNA pseudouridylate synthase family protein	GO:0001522; GO:0003723; GO:0009451; GO:0009982	26.8496	28.0404	25.0752	20.7839	18.1301	22.8123	16.796	0.412179	Q4
Bm1_08270	FLJ31455 protein		18.4679	29.2235	13.4866	20.9776	9.69184	11.284	12.2257	0.47485	Q4
Bm1_08275	hypothetical protein		91.764	32.0378	68.032	1.35157	30.5825	44.9841	53.739	0.842883	Q2						L4
Bm1_08280	B-box type zinc-finger protein ncl-1	GO:0005515; GO:0005622; GO:0008270; GO:0046872	62.688	40.6777	94.1035	23.3766	28.1543	35.0764	65.2997	0.519815	Q3
Bm1_08285	Aminopeptidase P, N-terminal domain containing protein	GO:0004177; GO:0009987; GO:0030145	7.31045	11.4755	0.664587	39.5037	5.4127	5.58575	0.871635	1.16269	Q1	LATE LARVAL					L3
Bm1_08290	hypothetical protein	GO:0016020; GO:0016021; GO:0016491; GO:0055114	62.8075	0	0	0	0	0.785819	0	3.51135	Q1	FEMALE/EGGS		EE	EE			GERMLINE
Bm1_08295	RNase H and integrase-like protein	GO:0003676; GO:0003677; GO:0015074	0	0	0	0	0	0	0
Bm1_08300	hypothetical protein		0.0996463	0.4484	0	0	0	0.251839	0	0.877589	Q2
Bm1_08305	hypothetical protein		0	0	0	0	0	49.8911	0	5.0061	Q1	MALE	AM		MA
Bm1_08310	hypothetical protein		0	0	2.70582	0	0	182.227	0	5.39111	Q1	MALE	AM		MA
Bm1_08315	EGF-like domain containing protein		2.10339	0	0	0.128347	0	2.65798	0.385141	1.16269	Q1
Bm1_08320	hypothetical protein		0	0	0	0	0	0	0
Bm1_08325	hypothetical protein		0	0	0	0	0	0	0
Bm1_08330	LOC129285 protein		0.325734	2.93156	0	18.7828	2.22226	0.823239	5.42758	1.34038	Q1	LATE LARVAL
Bm1_08335	Myb-like DNA-binding domain containing protein	GO:0003677; GO:0005634; GO:0045449	3.85357	7.14032	2.65835	7.06807	1.03099	4.58318	1.74327	0.605473	Q3
Bm1_08340	hypothetical protein		242.054	95.1769	125.338	103.479	202.84	119.369	273.69	0.48584	Q3
Bm1_08345	hypothetical protein		45.6628	36.1816	26.0362	29.1921	42.8467	32.453	39.5312	0.412179	Q4
Bm1_08350	DEAD/DEAH box helicase family protein	GO:0000166; GO:0003676; GO:0004386; GO:0005524; GO:0008026; GO:0016787	68.4756	70.3169	80.7773	50.9054	53.8869	101.915	77.1256	0.412179	Q4
Bm1_08355	annexin	GO:0005509; GO:0005544	32.302	34.8856	17.678	193.989	80.8038	17.9603	4.14027	1.03055	Q1	LATE LARVAL
Bm1_08360	nuclear DNA-binding protein C1D	GO:0003677	11.29	11.0076	20.5957	20.5753	4.70702	24.0158	59.3305	0.701364	Q2
Bm1_08365	hypothetical protein		6.4604	2.90713	25.2543	0.275945	8.81496	3.26552	20.7013	0.99002	Q2
Bm1_08370	hypothetical protein		5.88043	2.37856	4.90737	6.97075	3.0051	2.25432	6.60561	0.508318	Q3
Bm1_08375	cuticlin 1 precursor		25.1432	1.48872	0	5.51105	1.12852	2.0903	3.81635	1.34038	Q1	FEMALE/EGGS			EE			GERMLINE
Bm1_08380	hypothetical protein		73.0025	14.5356	2.52543	30.078	7.3458	8.16379	2.48416	1.05144	Q1			EE	EE			GERMLINE
Bm1_08385	Hypothetical 17.1 kDa protein in PUR5 3'region		0	1.98967	8.64216	0.18886	11.0606	2.23495	13.0348	1.26077	Q1			AF			L4	SOMATIC
Bm1_08390	hypothetical protein		4.37516	0	0	2.16385	0	0.87296	0.295148	1.2867	Q1
Bm1_08395	hypothetical protein		67.2457	54.3763	33.1271	65.8246	34.2606	47.3963	52.097	0.432469	Q4
Bm1_08400	hypothetical protein		136.287	68.6577	100.749	33.0694	31.6495	44.1626	66.2003	0.543342	Q3
Bm1_08405	catechol-O-methyltransferase domain containing 1	GO:0008168; GO:0008171; GO:0016740	0	0	2.65835	6.97124	0	0.859346	0	1.31323	Q1	LATE LARVAL
Bm1_08410	O-methyltransferase family protein	GO:0008168; GO:0008171; GO:0016740	0	0	4.09529	7.90545	7.94141	0.882572	7.60914	1.16269	Q1			AF				SOMATIC
Bm1_08415	chromosome 14 open reading frame 169		13.3915	6.14904	10.1492	9.98072	12.1193	15.3683	24.6957	0.48584	Q3
Bm1_08420	kinesin light chain protein 2, isoform a	GO:0003777; GO:0005488; GO:0005871	5.21554	3.04235	2.26534	7.83831	5.27141	18.9178	17.5789	0.701364	Q2
Bm1_08425	hypothetical protein	GO:0005524; GO:0035299	18.0481	7.38319	4.81034	24.9665	19.5888	45.6136	5.25748	0.730901	Q2		AM
Bm1_08430	hypothetical protein		24.8025	55.8047	29.4045	54.1856	47.157	42.3889	24.4942	0.45335	Q4
Bm1_08435	Neuronal acetylcholine receptor protein, alpha-2 chain precursor	GO:0004872; GO:0004889; GO:0005216; GO:0005230; GO:0005886; GO:0006810; GO:0006811; GO:0016020; GO:0016021; GO:0030054; GO:0045202; GO:0045211	1.50534	3.38695	2.94225	8.68021	11.9815	8.56009	3.85889	0.631749	Q3
Bm1_08440	Calcium binding EGF domain containing protein		0	0	0.99688	1.85174	1.15986	10.9567	0	1.72405	Q1	MALE	AM		MA
Bm1_08445	hypothetical protein		0	0	0	0.542843	0	0	0	0.895437	Q2
Bm1_08450	hypothetical protein		3.6114	8.66722	2.82346	8.02126	12.5928	1.82544	0.308591	0.842883	Q2
Bm1_08455	Protein kinase domain containing protein	GO:0004672; GO:0005524; GO:0006468; GO:0016301	0.518214	0	0.405149	0	0	123.767	0	4.83048	Q1	MALE	AM		MA
Bm1_08460	karyopherin alpha	GO:0005488	0	0	0	0	0	0	0
Bm1_08465	hypothetical protein		33.4999	3.46545	6.02089	2.63153	0	31.1413	117.463	1.68734	Q1	FEMALE/EGGS						GERMLINE
Bm1_08470	hypothetical protein		134.266	146.313	173.457	261.258	234.002	268.761	184.351	0.432469	Q4
Bm1_08475	hypothetical protein		158.67	9.10475	39.1303	6.95927	4.96447	277.21	541.943	1.6168	Q1	FEMALE/EGGS						GERMLINE
Bm1_08480	von Willebrand factor type A domain containing protein		5.26616	3.49633	2.36232	4.97807	3.33751	5.67283	0.885224	0.55538	Q3
Bm1_08485	MGC53303 protein		113.556	100.296	102.624	49.9711	59.501	58.5566	122.853	0.45335	Q4
Bm1_08490	Tudor domain containing protein 1		0	0	0	0.14916	0.794141	19.4166	0.447597	2.42613	Q1	MALE	AM		MA
Bm1_08495	hypothetical protein		1.99349	0.99673	1.73172	3.97361	3.02227	1.39951	1.98733	0.519815	Q3
Bm1_08500	tRNA-Pro		0	0	0	0	0	0	0
Bm1_08505	hypothetical protein		2.30272	0	0	0	0	1.45493	0	0.842883	Q2
Bm1_08510	SD01790p		4.63091	0	0	0.366299	0.780085	0.650213	1.7587	1.13949	Q1	FEMALE/EGGS						GERMLINE
Bm1_08515	hypothetical protein		1.22086	0	0	0.260736	0	0	0.391206	0.877589	Q2
Bm1_08520	eukaryotic translation initiation factor 3 subunit 8	GO:0003743; GO:0005737; GO:0005852; GO:0006412; GO:0006413	122.209	171.446	121.577	102.931	160.572	118.532	161.258	0.402248	Q4
Bm1_08525	hypothetical protein		45.5267	79.4057	44.1471	106.048	99.1182	63.3282	25.1055	0.519815	Q3
Bm1_08530	Surf2		13.1412	35.7038	15.508	19.5927	9.02171	16.9194	6.99167	0.543342	Q3
Bm1_08535	phenylalanyl (f) trna synthetase protein 1, isoform b	GO:0000049; GO:0000166; GO:0004812; GO:0004826; GO:0005524; GO:0005737; GO:0006412; GO:0006418; GO:0006432	30.207	71.9626	37.0454	54.0553	52.9796	49.8975	33.0659	0.442834	Q4
Bm1_08540	Rhomboid family protein	GO:0016021	82.1937	84.5011	160.351	111.963	177.291	152.978	70.6284	0.464021	Q4
Bm1_08545	Mediator protein 4		62.07	66.9141	65.966	30.794	58.3231	76.7467	47.3276	0.432469	Q4
Bm1_08550	hypothetical protein		0	0	0	29.943	1.87552	3.12656	1.05709	1.76178	Q1	LATE LARVAL					L3
Bm1_08555	Kelch motif family protein		15.8616	26.1853	17.6107	12.2672	10.4584	31.1924	14.7967	0.47485	Q4
Bm1_08560	hypothetical protein		7.5679	9.9673	8.65862	19.7104	10.494	13.5286	3.31221	0.531488	Q3
Bm1_08565	Zinc finger, C2H2 type family protein	GO:0005622; GO:0008270	46.8551	51.1076	66.6857	16.2817	15.7896	15.6884	54.3981	0.59265	Q3
Bm1_08570	histone-fold protein CHRAC subunit	GO:0003677; GO:0005622; GO:0043565	12.0961	22.2674	5.37326	13.856	4.37622	26.7494	1.40945	0.793164	Q2		AM
Bm1_08575	Beta-ketoacyl synthase, N-terminal domain containing protein	GO:0000036; GO:0003824; GO:0005488; GO:0008152; GO:0009058; GO:0016740; GO:0031177; GO:0048037	0.122761	0.0736552	0	0.503378	0.0558341	1.77881	0.209796	1.48629	Q1	MALE	AM		MA
Bm1_08580	AMP-binding enzyme family protein	GO:0000036; GO:0003824; GO:0005488; GO:0008152; GO:0016740; GO:0031177; GO:0048037	0	0	0.068688	1.57611	0.119877	0.0444086	0.0225219	2.05829	Q1	LATE LARVAL					L3
Bm1_08585	LD16137p		31.3081	25.8767	19.1489	52.6722	61.9953	30.4124	14.4682	0.531488	Q3
Bm1_08590	hypothetical protein		13.5207	7.47548	6.49396	9.34271	7.97544	4.83996	7.74822	0.442834	Q4
Bm1_08595	hypothetical protein		0.490663	1.10397	0	1.88621	0	0.620035	0.943352	0.761483	Q2
Bm1_08600	hypothetical protein		3.88433	2.9132	15.1842	1.24435	3.68057	2.65877	29.3536	0.99002	Q2		AF	AF				SOMATIC
Bm1_08605	nuclear DNA-binding protein C1D	GO:0003677	10.1001	9.82692	8.53667	2.79832	3.72463	14.8328	38.487	0.761483	Q2
Bm1_08610	hypothetical protein		27.5088	22.5068	20.8848	8.93382	4.91156	11.9225	7.72203	0.58003	Q3
Bm1_08615	eukaryotic translation initiation factor 3 subunit 4	GO:0000166; GO:0003676; GO:0003723; GO:0003743; GO:0005737; GO:0006412; GO:0008270	188.162	303.918	823.376	81.3243	155.681	261.186	388.54	0.6589	Q2
Bm1_08620	ADP-ribosylation factor-like protein 2	GO:0000166; GO:0005525; GO:0005622; GO:0007264	22.6289	31.1141	42.591	46.4483	30.495	53.7486	35.7182	0.432469	Q4
Bm1_08625	hypothetical protein		50.5766	37.7854	33.5876	26.5658	16.875	85.9974	50.5592	0.531488	Q3
Bm1_08630	PAS domain containing protein	GO:0003677; GO:0004871; GO:0005634; GO:0006350; GO:0006355; GO:0007165; GO:0030528; GO:0045449	3.83478	3.73108	2.02575	1.50516	1.41417	42.9581	0.531371	1.45567	Q1	MALE	AM		MA
Bm1_08635	hypothetical protein		57.9089	39.7003	52.8322	74.445	163.28	59.1825	132.689	0.531488	Q3
Bm1_08640	Phospholipase d protein 1	GO:0003824; GO:0005515; GO:0007154; GO:0008152; GO:0035091	16.178	15.5791	23.7787	17.7038	16.2613	11.5302	21.0677	0.412179	Q4
Bm1_08645	hypothetical protein		0.713418	0	0	0.101575	0	24.0406	44.5015	2.97214	Q1	FEMALE/EGGS		AF	MA			SOMATIC
Bm1_08650	Variant SH3 domain containing protein	GO:0005515	8.83783	6.2794	4.84883	2.45039	4.23118	5.0942	4.76959	0.47485	Q4
Bm1_08655	CG11202-PA	GO:0003677; GO:0003700; GO:0005634; GO:0006355; GO:0045449	3.01838	0	6.21007	1.56067	3.97396	0.401498	9.97737	1.07277	Q1		AF
Bm1_08660	hypothetical protein		3.82164	7.37019	6.4025	0	2.48309	0	20.9929	1.2867	Q1		AF
Bm1_08665	Periodic tryptophan protein 2 homolog	GO:0016020; GO:0016021; GO:0055085	27.4689	43.79	26.8446	36.3942	38.2648	45.0345	30.6609	0.412179	Q4
Bm1_08670	hypothetical protein		114.222	129.04	123.213	38.7049	61.4302	92.0672	98.2662	0.47485	Q4
Bm1_08675	homeobox domain containing protein	GO:0003677; GO:0003700; GO:0005634; GO:0006355; GO:0030528; GO:0043565; GO:0045449	7.61404	6.85252	12.4468	6.20876	9.12978	1.04963	10.469	0.605473	Q3		AF
Bm1_08680	hypothetical protein		8.24732	0	0	0	0	0	1.05709	1.48629	Q1	FEMALE/EGGS						GERMLINE
Bm1_08685	hypothetical protein		1.06198	2.38942	0	0	0	0	0	0.93217	Q2
Bm1_08690	hypothetical protein		2.70435	4.05646	0	33.1134	2.04999	11.3913	0	1.36817	Q1	LATE LARVAL					L3
Bm1_08695	trehalose-6-phosphate synthase	GO:0004805; GO:0016787	103.314	102.958	144.149	83.5895	132.314	84.0556	285.502	0.496995	Q3
Bm1_08700	Membrane-bound transcription factor site-1 protease precursor, putative	GO:0004252; GO:0006508; GO:0008233	24.9328	12.0908	17.9174	17.2993	21.4758	12.383	11.2939	0.442834	Q4
Bm1_08705	DNA topoisomerase II, alpha isozyme	GO:0000166; GO:0003677; GO:0003916; GO:0003918; GO:0005524; GO:0005694; GO:0006259; GO:0006265; GO:0016853	51.3756	28.2638	21.847	23.7948	55.6765	77.4264	62.334	0.519815	Q3
Bm1_08710	hypothetical protein	GO:0000785; GO:0003682; GO:0005634; GO:0006333	3.09371	8.1891	1.42278	11.9706	1.65539	1.83973	0.233255	0.970356	Q2
Bm1_08715	hypothetical protein		0	0	0	0	0	0	0
Bm1_08720	ABC transporter N-terminus family protein	GO:0006810; GO:0016020	1.6151	5.45087	3.94598	74.1602	8.26403	2.55118	0.258767	1.6168	Q1	LATE LARVAL					L3
Bm1_08725	SWIM zinc finger family protein	GO:0008270	95.5715	72.0587	86.4442	53.6057	77.3116	69.7803	71.9185	0.402248	Q4
Bm1_08730	hypothetical protein		105.385	113.378	124.062	33.6308	127.266	104.701	145.323	0.48584	Q3
Bm1_08735	hypothetical protein		59.1839	62.9397	105.285	52.83	65.7179	75.8113	117.788	0.442834	Q4
Bm1_08740	tRNA (5-methylaminomethyl-2-thiouridylate)-methyltransferase, putative	GO:0004808; GO:0005737; GO:0008033; GO:0008168; GO:0016740	61.3738	59.9596	129.034	43.4182	34.2039	62.8867	73.1016	0.48584	Q3
Bm1_08745	hypothetical protein		28.1459	3.99962	22.005	22.7787	70.7443	1200.67	1856	2.15507	Q1	FEMALE/EGGS		AF	MA			SOMATIC
Bm1_08750	hypothetical protein		11.3599	0	3.72882	4.81515	45.1594	142.784	1007	2.67899	Q1	FEMALE/EGGS	AF	AF	MA		L4	SOMATIC
Bm1_08755	splicing factor, CC1-like family protein	GO:0000166; GO:0003676; GO:0003723; GO:0005634; GO:0006397	301.452	279.738	308.961	97.9454	256.748	117.07	281.745	0.496995	Q3
Bm1_08760	ShTK domain containing protein		17.3713	1.29206	0.561207	3.12738	3.59128	14.332	15.641	0.99002	Q2
Bm1_08765	Serine/threonine protein phosphatase PP2A-1 catalytic subunit, putative	GO:0004721; GO:0016787	0.276874	0	0	0	0	50.3822	0.35488	3.51135	Q1	MALE	AM		MA
Bm1_08770	hypothetical protein		9.52059	9.18041	7.97504	0	0	0.859346	0.871635	1.21064	Q1
Bm1_08775	Myb-like DNA-binding domain containing protein	GO:0003677	64.3697	44.4655	43.1809	28.5925	42.796	31.1662	62.9664	0.442834	Q4
Bm1_08780	Glycosyl hydrolases family 38 protein	GO:0003824; GO:0004553; GO:0004559; GO:0005975; GO:0006013; GO:0008270; GO:0015923; GO:0016787; GO:0030246	3.9075	3.28224	2.44396	5.60792	1.06633	0.592533	1.40235	0.672817	Q2
Bm1_08785	Helix-loop-helix DNA-binding domain containing protein	GO:0003677; GO:0005634; GO:0030528; GO:0045449	98.3416	286.56	304.254	61.0145	119.165	54.6844	131.7	0.618505	Q3
Bm1_08790	hypothetical protein		44.8258	47.2612	148.986	91.5244	40.8739	51.9929	124.624	0.543342	Q3
Bm1_08795	hypothetical protein		12.3335	39.6427	0	353.711	8.0136	44.5298	2.25833	1.84046	Q1	LATE LARVAL	AM				L3
Bm1_08800	Rab GDP dissociation inhibitor alpha	GO:0005093; GO:0015031; GO:0043087	191.198	226.756	88.8012	470.018	461.658	280.455	76.9512	0.631749	Q3
Bm1_08805	ubiquinone biosynthesis O-methyltransferase family protein	GO:0006744; GO:0008152; GO:0008168; GO:0008425; GO:0016740	60.2502	69.6763	70.4101	84.8531	74.0169	85.4536	18.0912	0.508318	Q3
Bm1_08810	zgc:86903		118.368	111.212	63.051	158.122	252.617	139.058	70.0233	0.508318	Q3
Bm1_08815	DnaJ domain containing protein	GO:0031072	29.9218	30.0913	23.039	34.5658	23.9705	26.0668	13.2198	0.432469	Q4
Bm1_08820	Zinc finger protein 207	GO:0005622; GO:0008270	320.773	238.258	215.76	148.171	167.676	80.928	224.655	0.48584	Q3
Bm1_08825	hypothetical protein	GO:0006464; GO:0015031	76.1846	51.0294	59.2401	45.663	88.1496	80.8997	175.609	0.508318	Q3
Bm1_08830	Amidohydrolase family protein	GO:0016787; GO:0016810	104.344	90.6093	77.027	98.8061	171.201	57.0466	187.348	0.48584	Q3
Bm1_08835	Fatty acid elongation protein 3	GO:0016021	67.2078	47.0889	35.1448	113.505	112.617	39.1117	80.0977	0.508318	Q3
Bm1_08840	cyclophilin-type peptidyl-prolyl cis-trans isomerase-12, Bmcyp-12	GO:0003755; GO:0006457; GO:0016853	120.821	104.045	79.7504	71.5521	104.13	101.116	172.874	0.432469	Q4
Bm1_08845	SH2 domain containing protein	GO:0005515	75.5795	94.6708	91.2535	58.6563	78.6465	298.54	103.153	0.567608	Q3
Bm1_08850	Adenosine kinase-like	GO:0004001; GO:0006166; GO:0016301	2.09526	16.8367	11.1158	18.2188	25.8663	22.6947	16.1135	0.631749	Q3			AF	MA			SOMATIC
Bm1_08855	hypothetical protein		145.073	112.36	125.526	40.0062	69.3047	51.1873	146.604	0.519815	Q3
Bm1_08860	MOZ/SAS family protein	GO:0005634; GO:0016747; GO:0045449	51.5815	43.5579	99.7105	20.5236	32.3248	24.1883	131.669	0.645213	Q2
Bm1_08865	hypothetical protein		1.46273	18.6495	2.85898	128.393	44.352	14.7872	1.87484	1.48629	Q1	LATE LARVAL			MA
Bm1_08870	hypothetical protein		1.58573	22.9928	22.0401	116.574	187.919	21.8196	51.9416	1.16269	Q1	LATE LARVAL		AF	MA			SOMATIC
Bm1_08875	hypothetical protein	GO:0003677; GO:0005622; GO:0005634; GO:0006355; GO:0043565	44.7026	29.9019	38.9638	24.9856	30.4517	38.8045	85.3003	0.48584	Q3
Bm1_08880	riboflavin kinase	GO:0008531; GO:0009231; GO:0016301	46.2167	43.6069	9.71319	95.944	36.729	51.4947	5.09572	0.777182	Q2		AM	EE
Bm1_08885	Pre-B cell enhancing factor precursor		109.84	88.7869	80.166	74.6877	114.824	67.2408	77.6611	0.412179	Q4
Bm1_08890	hypothetical protein	GO:0003747; GO:0006415	88.4578	126.721	312.117	103.161	172.532	94.1976	256.484	0.531488	Q3
Bm1_08895	hypothetical protein		29.7512	15.4475	19.0106	15.0904	13.011	35.9689	46.1999	0.519815	Q3
Bm1_08900	RNA binding protein	GO:0000166; GO:0003676	158.618	135.017	97.0019	40.8029	69.3395	49.8025	88.9725	0.519815	Q3
Bm1_08905	hypothetical protein		142.672	109.201	61.7563	52.3832	54.4454	53.7164	75.7774	0.47485	Q4
Bm1_08910	hypothetical protein		173.484	51.5661	131.66	73.8455	127.806	81.7218	297.461	0.567608	Q3
Bm1_08915	hypothetical protein		151.737	22.8342	41.6007	50.0615	45.357	25.9163	203.521	0.761483	Q2	FEMALE/EGGS	AF		EE			GERMLINE
Bm1_08920	hypothetical protein		100.472	97.6796	83.6423	101.195	112.126	108.35	84.4615	0.392456	Q4
Bm1_08925	Hypothetical zinc finger protein B0310.2 in chromosome X, putative	GO:0003676; GO:0005622; GO:0008270	25.2798	11.3757	20.6626	45.5473	72.1224	20.9096	71.5792	0.631749	Q3
Bm1_08930	hypothetical protein		6.01485	3.00738	2.61251	0.570921	3.03964	1.68906	0	0.761483	Q2
Bm1_08935	hypothetical protein		21.4343	11.8256	4.49441	19.2928	38.6588	17.1232	11.3682	0.59265	Q3
Bm1_08940	hypothetical protein		186.595	219.312	201.929	114.754	175.93	222.574	607.84	0.543342	Q3
Bm1_08945	transcriptional regulator, Sir2 family protein	GO:0006342; GO:0006476; GO:0008270; GO:0016811; GO:0045449; GO:0070403	45.9563	51.4143	32.0917	36.3669	41.1878	62.1375	48.3815	0.412179	Q4
Bm1_08950	hypothetical protein		40.1719	17.9713	62.447	43.3485	64.6431	37.7019	218.004	0.716005	Q2
Bm1_08955	Hypothetical UPF0131 protein CG2811		14.384	3.64657	3.95973	49.7566	44.2284	102.659	4.41436	1.13949	Q1		AM		MA
Bm1_08960	hypothetical protein	GO:0003735; GO:0005622; GO:0005840; GO:0006412	5.20421	8.8829	2.10453	55.6489	7.7539	13.6063	2.76018	1.01008	Q1	LATE LARVAL					L3
Bm1_08965	hypothetical protein	GO:0003677; GO:0003899; GO:0006350	18.6739	11.4588	31.19	8.62882	6.56297	16.5183	40.9071	0.605473	Q3
Bm1_08970	Helix-loop-helix DNA-binding domain containing protein	GO:0003677; GO:0005634; GO:0030528; GO:0045449	0.941597	0	0.920197	48.0614	4.28257	2.37973	3.31892	1.72405	Q1	LATE LARVAL					L3
Bm1_08975	von Willebrand Factor		3.6058	2.02823	0	159.406	9.22496	1.13913	3.46627	2.2058	Q1	LATE LARVAL					L3
Bm1_08980	Homeobox domain containing protein	GO:0003677; GO:0003700; GO:0005634; GO:0006355; GO:0030528; GO:0043565; GO:0045449	7.07343	5.09278	8.84822	1.26894	0	0	11.6048	1.58291	Q1		AF		EE			GERMLINE
Bm1_08985	basement membrane proteoglycan precursor		124.199	37.2591	10.0698	229.567	721.376	43.0149	35.1399	1.2867	Q1	LATE LARVAL
Bm1_08990	hypothetical protein		1.43564	6.46029	28.0603	23.6086	4.8972	0	1.84012	1.23543	Q1
Bm1_08995	hypothetical protein		0	0	0	0	0	0	0
Bm1_09000	hypothetical protein		0.523816	0	0	0	0	0	0	0.860074	Q2
Bm1_09005	Homeobox protein lin-39	GO:0003677; GO:0003700; GO:0005634; GO:0006355; GO:0043565	67.0888	13.4175	69.935	116.534	332.256	12.2457	71.6585	0.951076	Q2	LATE LARVAL
Bm1_09010	ATP dependent DNA ligase C terminal region family protein	GO:0003910; GO:0005524; GO:0005622; GO:0006260; GO:0006281; GO:0006310; GO:0016874	10.83	15.8386	13.0534	20.7585	10.5697	12.0889	9.0228	0.432469	Q4
Bm1_09015	Williams-Beuren syndrome chromosome region 16 protein		20.3503	31.397	39.7755	14.6113	23.58	19.838	44.0939	0.47485	Q4
Bm1_09020	LMBR1-like conserved region family protein		17.6193	30.2391	24.3466	19.112	7.82724	15.1194	11.1341	0.496995	Q3
Bm1_09025	hypothetical protein		6.81456	34.6218	39.5285	1.78399	0.499903	0.833355	1.9723	1.51768	Q1	MICROFILARIAL
Bm1_09030	IQ calmodulin-binding motif family protein		26.0854	2.41347	2.09658	2.85317	11.088	26.4938	14.7487	0.895437	Q2
Bm1_09035	hypothetical protein		30.2298	1.09703	2.85898	3.01978	12.7512	14.0171	72.9625	1.23543	Q1	FEMALE/EGGS						GERMLINE
Bm1_09040	RE40412p	GO:0043231; GO:0051537	44.8639	33.9165	2.80603	126.475	51.4206	64.4032	17.0211	0.860074	Q2
Bm1_09045	fructose-bisphosphate aldolase 2	GO:0003824; GO:0004332; GO:0006096; GO:0008152; GO:0016829	9.31107	19.5833	9.49509	25.1593	14.9601	23.9159	14.7882	0.47485	Q4
Bm1_09050	ubiquitin	GO:0003735; GO:0005622; GO:0005840; GO:0006412	384.364	797.151	492.813	431.325	521.895	390.717	183.178	0.48584	Q3
Bm1_09055	ShTK domain containing protein	GO:0008152; GO:0016491	0.972301	0	0.253388	16.7782	10.9081	1.31057	0.747741	1.72405	Q1	LATE LARVAL
Bm1_09060	hypothetical protein		0.577108	3.89541	1.12798	0.123251	0.656201	0	0	1.05144	Q1
Bm1_09065	hypothetical protein		0	0	0	0	0	0	0
Bm1_09070	UBASH3A protein homolog		0.842661	0	0	0.239952	0	45.2558	0.360023	3.13696	Q1	MALE	AM		MA
Bm1_09075	60S ribosomal protein L8	GO:0003735; GO:0005622; GO:0005840; GO:0006412	287.827	291.998	1024.68	240.831	305.943	304.613	444.184	0.543342	Q3
Bm1_09080	hypothetical protein		1.70384	7.66716	1.66512	16.0109	0.968677	4.30617	3.82179	0.809436	Q2						L3
Bm1_09085	transporter	GO:0055085	1.91984	9.46189	15.0096	185.365	7.4844	13.1699	2.69508	1.54988	Q1	LATE LARVAL					L3
Bm1_09090	Zinc finger, C2H2 type family protein	GO:0005622; GO:0008270	0.195277	0	0	0.375341	0	0.246764	0.125147	0.761483	Q2
Bm1_09095	Zinc finger, C2H2 type family protein	GO:0005622; GO:0008270	0.62319	0	0.487221	0	0	0.157501	0	0.970356	Q2
Bm1_09100	hypothetical protein		6.06339	12.6679	4.23256	21.1815	10.3416	15.0506	11.1024	0.531488	Q3
Bm1_09105	hypothetical protein		15.839	12.7275	18.638	25.9914	13.2316	14.705	14.8117	0.422251	Q4
Bm1_09110	Transmembrane GTPase fzo-1	GO:0003924; GO:0005525; GO:0005741; GO:0008053; GO:0016021	64.8525	74.02	72.4604	76.5217	69.1636	79.1888	84.3341	0.392456	Q4
Bm1_09115	MGC80188 protein		0.668317	3.00738	0	1.71276	3.03964	4.22265	0	0.793164	Q2
Bm1_09120	hypothetical protein		61.6583	60.5527	51.032	34.486	56.635	73.8548	101.941	0.442834	Q4
Bm1_09125	hypothetical protein		214.49	368.771	496.635	529.456	1981.28	84.177	307.195	0.860074	Q2
Bm1_09130	hypothetical protein		59.528	37.3774	202.936	6.20876	0	5.24815	41.6984	1.58291	Q1	MICROFILARIAL			EE			GERMLINE
Bm1_09135	hypothetical protein		563.645	1142.87	1810.25	260.135	60.9816	28.6728	341.393	1.16269	Q1	MICROFILARIAL	AF		EE			GERMLINE
Bm1_09140	Zinc finger, C2H2 type family protein	GO:0005622; GO:0008270	0.153211	0	0	0	0.348418	2.71051	0.589129	1.31323	Q1	MALE
Bm1_09145	hypothetical protein		0	0	0	0	0	0	0
Bm1_09150	guanylate kinase	GO:0004385; GO:0006163; GO:0016301; GO:0016740	94.8303	89.8022	114.964	131.45	185.626	76.6027	100.969	0.432469	Q4
Bm1_09155	ribosomal RNA adenine dimethylase family protein	GO:0000154; GO:0000179; GO:0005737; GO:0008168; GO:0008649; GO:0016433	18.6909	24.85	20.757	31.8887	32.3618	27.9135	7.21428	0.508318	Q3
Bm1_09160	hypothetical protein		7.57943	18.2215	7.30571	18.9367	8.02791	17.9749	6.78708	0.519815	Q3
Bm1_09165	Glycine-rich cell wall structural protein 2 precursor		0.891089	0	0	0.570921	0	0	1.71321	0.842883	Q2
Bm1_09170	Ubiquitin carboxyl-terminal hydrolase, family 1 protein	GO:0004221; GO:0005622; GO:0006511; GO:0016787	16.4874	17.7273	5.13325	138.914	37.494	103.067	2.24416	1.21064	Q1		AM	EE	MA
Bm1_09175	hypothetical protein		19.175	5.56684	38.6874	63.4087	52.0458	7.03475	107.03	0.860074	Q2		AF
Bm1_09180	hypothetical protein		25.3261	1.30495	2.64509	0.743194	0.439649	6.96263	12.8854	1.26077	Q1	FEMALE/EGGS						GERMLINE
Bm1_09185	DEAD/DEAH box helicase family protein	GO:0003676; GO:0004386; GO:0005524; GO:0008026; GO:0016787	11.1298	12.3769	19.0032	10.7919	7.41853	16.5701	10.1662	0.442834	Q4
Bm1_09190	Nucleolar complex-associated protein		18.0243	23.5028	17.6146	12.2262	9.43213	16.3707	14.5702	0.432469	Q4
Bm1_09195	Thyroglobulin type-1 repeat family protein	GO:0004867	31.655	0	0	0.630509	0	0.829045	3.78405	2.48603	Q1	FEMALE/EGGS		EE	EE			GERMLINE
Bm1_09200	hypothetical protein		21.5989	6.9424	4.52316	16.8862	3.947	13.6469	42.2678	0.746058	Q2
Bm1_09205	DAK1 domain containing protein	GO:0004371; GO:0006071	19.5468	13.4175	15.8001	9.08496	20.4929	25.6217	15.0324	0.442834	Q4
Bm1_09210	Partner of SLD five, PSF1 family protein	GO:0005634; GO:0006260	24.0854	9.31411	4.41337	14.9493	36.8003	16.6446	17.8474	0.59265	Q3
Bm1_09215	hypothetical protein		0.993907	0	0	4.24531	4.52049	1.25597	0	0.842883	Q2
Bm1_09220	hypothetical protein	GO:0005515	6.60239	0	0.41628	0.0454855	0	8.61235	0	2.67899	Q1	MALE	AM	EE
Bm1_09225	HIT zinc finger family protein		33.9366	51.4877	45.336	20.8455	18.0547	21.4422	41.3029	0.48584	Q3
Bm1_09230	S-adenosylmethionine synthetase	GO:0000166; GO:0000287; GO:0004478; GO:0005524; GO:0005737; GO:0006730; GO:0016740; GO:0046872	122.945	275.391	603.964	144.024	113.869	197.429	114.797	0.618505	Q3
Bm1_09235	30S ribosomal protein S12	GO:0003735; GO:0005622; GO:0005840; GO:0006412; GO:0015935; GO:0030529	91.8057	142.296	63.8003	174.717	160.061	230.734	19.6118	0.645213	Q2		AM
Bm1_09240	jmjC domain containing protein		9.03103	10.5022	2.37999	11.3123	5.76896	5.51376	4.42207	0.531488	Q3
Bm1_09245	RH49308p		127.036	118.728	173.172	246.959	294.079	213.219	78.4911	0.496995	Q3
Bm1_09250	hypothetical protein		0	0	0	0	0	0	0
Bm1_09255	hypothetical protein		0	0	0	0	0	0	0
Bm1_09260	ShTK domain containing protein		1.19473	0.448017	5.8379	358.322	707.537	395.301	100.685	2.2058	Q1	LATE LARVAL		AF	MA			SOMATIC
Bm1_09265	Dehydrogenases, short chain protein 30	GO:0003824; GO:0005488; GO:0008152; GO:0016491; GO:0055114	30.7676	41.4266	26.517	51.8432	64.7349	24.1852	46.578	0.464021	Q4
Bm1_09270	Skp1 related (ubiquitin ligase complex component) protein 18-like	GO:0016874	27.3473	24.9967	18.1354	19.3987	18.1852	32.5523	48.1184	0.464021	Q4
Bm1_09275	hypothetical protein		3.46821	0.918041	0	1.21997	0.463945	29.3896	2.09193	1.6516	Q1	MALE	AM		MA
Bm1_09280	Pex2 / Pex12 amino terminal region family protein	GO:0005515; GO:0005778; GO:0007031; GO:0008270	19.4952	20.0079	14.7069	19.5272	11.4076	20.7456	30.5406	0.442834	Q4
Bm1_09285	BTB/POZ domain containing protein	GO:0005515	60.1755	43.9586	48.8793	30.1759	35.1888	43.3537	78.832	0.442834	Q4
Bm1_09290	diphthamide biosynthesis protein 2 containing protein		40.9352	57.4908	31.5962	26.2086	19.1716	50.1908	64.9447	0.48584	Q3
Bm1_09295	Histone deacetylase 1	GO:0004407; GO:0016575; GO:0016787	163.815	186.37	139.265	73.9556	103.146	142.985	130.702	0.432469	Q4
Bm1_09300	GTP-ase activating protein for Arf containing protein	GO:0008060; GO:0008270; GO:0032312	40.2036	41.5943	26.2256	23.519	31.9825	37.2394	50.2565	0.422251	Q4
Bm1_09305	hypothetical protein		80.2545	28.6618	93.1919	20.521	60.008	39.7841	311.861	0.826006	Q2		AF
Bm1_09310	Variant SH3 domain containing protein		74.4142	47.3755	50.5086	28.1055	54.4134	40.8189	100.593	0.47485	Q4
Bm1_09315	DNA polymerase family B containing protein	GO:0000166; GO:0003676; GO:0003677; GO:0003887; GO:0006139; GO:0006260; GO:0016740; GO:0016779	37.392	23.2822	28.9714	20.2838	20.034	13.9244	47.7117	0.48584	Q3
Bm1_09320	hypothetical protein		56.6442	1.49938	1.73669	0.616725	0.757733	13.4738	94.811	1.88151	Q1	FEMALE/EGGS	AF					GERMLINE
Bm1_09325	hypothetical protein		286.307	382.538	709.559	249.949	525.858	207.079	366.971	0.48584	Q3
Bm1_09330	ACR148Wp		78.9191	55.2146	69.7673	25.7284	39.3185	34.887	69.6995	0.47485	Q4
Bm1_09335	CG32955-PG		89.9288	109.89	115.16	24.3384	47.6008	50.4522	161.967	0.59265	Q3
Bm1_09340	hypothetical protein		57.3398	62.6975	84.4914	63.709	106.43	69.9753	65.2522	0.412179	Q4
Bm1_09345	chloride channel protein 7	GO:0005216; GO:0005247; GO:0006821; GO:0016020; GO:0016021; GO:0055085	52.0185	60.6213	93.2467	41.5222	36.1095	27.1925	54.2417	0.47485	Q4
Bm1_09350	threonyl-tRNA synthetase, cytoplasmic	GO:0000166; GO:0004812; GO:0004829; GO:0005524; GO:0005737; GO:0006412; GO:0006418; GO:0006435; GO:0016874; GO:0016876; GO:0043039	73.2869	103.741	102.49	82.6629	127.727	77.2585	124.715	0.412179	Q4
Bm1_09355	hypothetical protein		0	0	0	24.8351	0	4.40845	0	2.01209	Q1	LATE LARVAL					L3
Bm1_09360	hypothetical protein		94.5772	58.4806	65.7787	291.058	259.324	94.2633	57.8675	0.645213	Q2
Bm1_09365	Cell death specification protein 2	GO:0003677; GO:0003700; GO:0005634; GO:0006355; GO:0043565; GO:0046983	2.62796	0	0	0.982177	0	0	0	1.26077	Q1	FEMALE/EGGS						GERMLINE
Bm1_09370	hypothetical protein	GO:0005337; GO:0006810; GO:0016020	116.185	145.51	111.651	163.694	141.271	107.633	107.865	0.402248	Q4
Bm1_09375	Fukutin		0.333201	0	0	1.28089	1.01031	3.7895	0.569435	1.13949	Q1	MALE
Bm1_09380	Fukutin		8.11631	0.629703	1.09405	1.2552	0.636459	27.9396	19.3711	1.39664	Q1
Bm1_09385	hypothetical protein		31.969	16.184	41.3962	63.3251	26.8084	28.0262	124.464	0.631749	Q3
Bm1_09390	Mitochondrial carrier protein	GO:0005488; GO:0005743; GO:0006810; GO:0016020; GO:0016021; GO:0055085	0.761042	0	1.18999	0.585119	1.38455	44.046	0	2.54806	Q1	MALE	AM		MA
Bm1_09395	RhoGAP domain containing protein	GO:0005622; GO:0007165	72.8939	30.4863	36.5405	36.0804	33.1536	27.5257	49.3535	0.45335	Q4
Bm1_09400	Protein-tyrosine phosphatase containing protein	GO:0004725; GO:0006470; GO:0008138; GO:0016311; GO:0016787; GO:0016791	130.657	173.166	191.531	73.3525	88.9466	58.2833	302.771	0.567608	Q3
Bm1_09405	regulator of chromosome condensation		194.65	266.513	220.873	113.451	191.07	211.552	272.139	0.432469	Q4
Bm1_09410	hypothetical protein		116.217	122.734	91.4665	44.0107	66.1924	210.27	155.644	0.519815	Q3
Bm1_09415	hypothetical protein		2.00064	7.87738	3.91034	6.83632	1.70612	32.8658	4.80805	0.913627	Q2	MALE	AM		MA
Bm1_09420	hypothetical protein		0.461457	0	0	0.197104	0	89.8017	0	3.96024	Q1	MALE	AM		MA
Bm1_09425	TPR Domain containing protein	GO:0005488	7.5024	1.40668	0	3.87213	0.355442	0.790044	0.801342	1.11677	Q1				EE			GERMLINE
Bm1_09430	BmSERPIN	GO:0004867	1.1075	0	0	95.6084	0.27984	6.06453	1.10407	2.81994	Q1	LATE LARVAL					L3
Bm1_09435	BmSERPIN, truncated	GO:0004867	2.86313	0.991067	0	2.25773	0.50085	11.1324	0	1.42579	Q1	MALE	AM
Bm1_09440	Zinc knuckle family protein	GO:0003676; GO:0008270	0	0	0	0	0	0	0
Bm1_09445	high mobility group protein	GO:0003677; GO:0005634	90.7523	158.383	79.5848	414.016	157.728	135.611	56.1701	0.631749	Q3
Bm1_09450	Formin Homology 2 Domain containing protein	GO:0003779; GO:0016043; GO:0030036	5.77608	3.28814	3.80855	1.02551	7.51725	8.26639	13.4689	0.672817	Q2						L4
Bm1_09455	HMG box family protein	GO:0003677; GO:0005634	56.8704	83.3943	42.5821	75.049	43.7531	84.2003	31.732	0.464021	Q4
Bm1_09460	hypothetical protein	GO:0005488	9.03103	10.5022	2.37999	21.1076	9.23033	20.7728	10.795	0.605473	Q3
Bm1_09465	Tubulin-tyrosine ligase family protein	GO:0004835; GO:0006464; GO:0016874	31.4383	41.3528	48.3478	20.8951	30.1689	20.7806	65.093	0.48584	Q3
Bm1_09470	hypothetical protein		1.12355	1.26397	0	0.839833	1.27753	39.0442	0	2.25818	Q1	MALE	AM		MA
Bm1_09475	tomosyn (vertebrate synaptic protein) homolog protein 1, isoform c		31.0445	41.7279	85.1066	28.9312	32.745	25.1828	60.1662	0.496995	Q3
Bm1_09480	hypothetical protein		3.40353	1.70173	0.73915	3.06905	0.429998	0.716821	0.969429	0.6589	Q2
Bm1_09485	Tomosyn (vertebrate synaptic protein) homolog protein 1-like		29.8829	51.4831	57.4063	43.3246	36.3083	46.717	19.4793	0.45335	Q4
Bm1_09490	60S ribosomal protein L14	GO:0003735; GO:0005622; GO:0005840; GO:0006412	468.964	1110.76	900.725	291.006	589.634	622.8	400.584	0.496995	Q3
Bm1_09495	hypothetical protein		29.67	44.6837	48.6379	30.9672	28.0229	51.0993	22.8481	0.442834	Q4
Bm1_09500	hypothetical protein		0.482519	0	0	0.8244	0	0	0	0.842883	Q2
Bm1_09505	hypothetical protein	GO:0016740	1.39545	1.39542	0	0.19868	0.352599	4.70234	0	1.36817	Q1	MALE	AM
Bm1_09510	hypothetical protein		12.3392	17.6671	7.30832	11.4992	9.3535	4.48877	2.3963	0.59265	Q3
Bm1_09515	hypothetical protein		4.23826	1.19199	0	1.8103	3.01195	2.0084	0	0.895437	Q2			EE
Bm1_09520	hypothetical protein		2.34924	0	0	0.501718	0	63.826	0	2.74814	Q1	MALE	AM		MA
Bm1_09525	Zinc finger, C2H2 type family protein	GO:0005622; GO:0008270	7.3015	8.69723	5.87635	0.963132	0.244182	3.9349	3.30304	0.860074	Q2
Bm1_09530	Malate/L-lactate dehydrogenase family protein	GO:0008152; GO:0016491; GO:0055114	10.7047	40.5646	28.1909	7.12323	1.025	0.996742	3.89956	1.1864	Q1	MICROFILARIAL			EE			GERMLINE
Bm1_09535	hypothetical protein		15.811	19.5084	5.98128	89.9726	28.9966	3.22255	4.24922	1.05144	Q1	LATE LARVAL
Bm1_09540	hypothetical protein		15.9025	1.49084	0	5.80192	3.01366	0	9.76679	1.31323	Q1	FEMALE/EGGS	AF		EE			GERMLINE
Bm1_09545	Leucine Rich Repeat family protein	GO:0005488	15.0907	18.4192	12.9163	16.1775	11.215	18.6334	14.0327	0.402248	Q4
Bm1_09550	glutamate--cysteine ligase	GO:0004357; GO:0006750; GO:0016874	78.059	103.375	132.962	125.557	215.582	93.0147	161.756	0.45335	Q4
Bm1_09555	Plasmid Maintenance Protein containing protein	GO:0006506; GO:0016757; GO:0031227	8.20097	16.1454	7.76413	32.6482	18.6498	10.6062	5.50211	0.59265	Q3
Bm1_09560	3'-5' exonuclease family protein	GO:0000176; GO:0003676; GO:0004527; GO:0005622; GO:0006139; GO:0006396; GO:0008408	27.6091	47.9265	46.2797	25.206	19.3347	29.2279	64.096	0.48584	Q3
Bm1_09565	Transmembrane amino acid transporter protein	GO:0016020; GO:0016021	38.5821	2.43388	1.40954	3.34985	5.94498	11.2774	4.15953	1.01008	Q1	FEMALE/EGGS		EE				GERMLINE
Bm1_09570	hypothetical protein	GO:0005337; GO:0006810; GO:0016020	2.44815	0	0	7.49409	0	1.54682	0	1.45567	Q1	LATE LARVAL					L3
Bm1_09575	ZU5 domain containing protein		42.9436	9.07556	14.8065	12.4175	19.8001	6.52689	19.8607	0.59265	Q3				EE			GERMLINE
Bm1_09580	hypothetical protein		0	0	0	0	0	0	0
Bm1_09585	hypothetical protein		1.93812	0	0	0.275945	0	0	1.65611	0.877589	Q2	FEMALE/EGGS						GERMLINE
Bm1_09590	PH domain containing protein		38.4596	113.106	233.602	79.6791	76.9014	48.8552	153.19	0.59265	Q3
Bm1_09595	T-complex protein 1, gamma subunit	GO:0000166; GO:0005515; GO:0005524; GO:0005737; GO:0006457; GO:0044267; GO:0051082	137.861	206.894	127.47	213.032	258.175	213.003	180.6	0.422251	Q4
Bm1_09600	hypothetical protein		11.6918	5.89431	12.1372	7.60489	7.0608	6.86617	22.0745	0.519815	Q3
Bm1_09605	hypothetical protein		6.95735	2.23625	0	21.2265	5.65062	13.8156	1.27393	1.03055	Q1
Bm1_09610	Troponin T		5.86322	46.1721	77.3546	954.793	596.121	132.439	124.312	1.34038	Q1	LATE LARVAL		AF	MA			SOMATIC
Bm1_09615	hypothetical protein	GO:0004555; GO:0005991	204.309	970.637	1091.49	825.433	329.461	335.726	215.034	0.645213	Q2
Bm1_09620	hypothetical protein		0	0	0	0	0	0	0
Bm1_09625	Senescence-associated protein		0	0	0	0	0	1.07654	0	0.93217	Q2
Bm1_09630	Transcription factor		0	0	0	0	0	0	0
Bm1_09635	hypothetical protein		0.239274	0	0	0	0	0	0	0.860074	Q2
Bm1_09640	Nematode cuticle collagen N-terminal domain containing protein	GO:0042302	1.77267	0.531792	0	17.9196	0.268749	4.48013	0.45442	1.68734	Q1	LATE LARVAL					L3
Bm1_09645	hypothetical protein		0	0	0	4.71866	1.32224	2.93896	0	1.11677	Q1
Bm1_09650	hypothetical protein		0.419809	0	0	2.15177	0	1.5915	0	0.970356	Q2
Bm1_09655	Ankyrin homolog precursor		33.6068	44.681	7.46433	84.8225	38.2126	11.5821	7.58709	0.793164	Q2
Bm1_09660	hypothetical protein	GO:0016021	0	0	0	0	0	0	0
Bm1_09665	hypothetical protein		47.0173	41.9919	50.5086	79.7175	65.296	63.4961	96.1462	0.432469	Q4
Bm1_09670	NADH-ubiquinone oxidoreductase B22 subunit		62.2967	119.919	66.2925	221.298	129.863	125.081	123.321	0.48584	Q3
Bm1_09675	Variant SH3 domain containing protein		13.2145	14.2714	4.82128	28.5227	32.4551	25.1593	12.6466	0.58003	Q3
Bm1_09680	elongation factor 1-alpha	GO:0000166; GO:0003746; GO:0003924; GO:0005525; GO:0005737; GO:0006414	7.77978	7.37019	3.8415	261.188	286.61	101.725	20.3631	1.51768	Q1	LATE LARVAL			MA
Bm1_09685	NOLA3 protein		94.6763	78.724	150.453	321.054	229.345	84.7878	167.78	0.543342	Q3
Bm1_09690	Fatty acid hydroxylase family protein	GO:0005506; GO:0005783; GO:0006633; GO:0016491; GO:0020037; GO:0055114	29.1032	11.8543	19.615	91.946	32.8065	17.5957	28.7809	0.631749	Q3
Bm1_09695	hypothetical protein		1.5505	11.4171	0.551003	5.53897	2.56435	2.67179	0.903331	0.842883	Q2					IM
Bm1_09700	hypothetical protein		0.503408	0	1.96787	0	0	16.5396	0	2.2058	Q1	MALE	AM		MA
Bm1_09705	Probable molybdopterin binding domain containing protein	GO:0006777	10.8135	25.453	32.5163	74.1143	74.5299	53.8179	10.0219	0.701364	Q2
Bm1_09710	RanBP1 domain containing protein	GO:0005622; GO:0008270; GO:0046907	180.603	131.654	156.351	103.4	150.285	200.767	210.072	0.422251	Q4
Bm1_09715	hypothetical protein		121.733	109.558	142.134	56.7854	103.084	151.401	223.369	0.47485	Q4
Bm1_09720	hypothetical protein		4.30693	0	0	172.926	0	0	0	3.96024	Q1	LATE LARVAL					L3
Bm1_09725	hypothetical protein	GO:0003676; GO:0008270; GO:0046872	5.62203	1.33151	2.31337	0.126387	0.336449	31.4088	7.96449	1.58291	Q1	MALE
Bm1_09730	hypothetical protein		1.39684	0	1.3651	0	0	2.64772	0	1.07277	Q1
Bm1_09735	ankyrin repeat and SOCS box protein 3		12.3491	11.114	8.58199	8.17579	5.30458	17.0789	8.79349	0.464021	Q4
Bm1_09740	hypothetical protein		4.32027	46.9821	5.62944	71.9678	31.1116	48.6794	0.922908	1.16269	Q1		AM		MA
Bm1_09745	glutamate decarboxylase, 67 kDa isoform	GO:0003824; GO:0016829; GO:0016831; GO:0019752; GO:0030170	2.92737	11.356	7.49737	44.1943	11.4778	6.76064	1.03507	0.99002	Q2	LATE LARVAL
Bm1_09750	RIKEN cDNA 4930579A11		63.8227	75.8558	45.8101	79.8572	60.2697	65.3863	61.2375	0.402248	Q4
Bm1_09755	LOC443605 protein		20.8381	29.0051	27.2677	47.6712	30.1195	45.4122	45.9485	0.442834	Q4
Bm1_09760	U2 auxiliary factor 65 kDa subunit	GO:0000166; GO:0003676; GO:0003723; GO:0005634; GO:0006397	401.245	524.32	539.848	158.524	304.273	211.687	567.55	0.508318	Q3
Bm1_09765	Ubiquitin-conjugating enzyme family protein	GO:0019787; GO:0043687; GO:0051246	2.9552	1.32982	1.15522	0.568019	0.336021	87.3847	0.946948	2.25818	Q1	MALE	AM		MA
Bm1_09770	hypothetical protein		0.503408	0	1.96787	0	0	45.802	0	3.05287	Q1	MALE	AM		MA
Bm1_09775	serpin	GO:0004867	0.098632	0	0	343.267	0	0.498552	0	5.39111	Q1	LATE LARVAL					L3
Bm1_09780	hypothetical protein		0.392862	0	0	0	0	12.9076	0	2.54806	Q1	MALE	AM		MA
Bm1_09785	proprotein convertase aPC6C isoform		2.94398	0	11.5083	0	13.3898	28.8316	2.83006	1.2867	Q1				MA		L4
Bm1_09790	cytochrome P450 like_TBP		0	0	0	0.528405	8.43986	0	0	1.23543	Q1	LATE LARVAL
Bm1_09795	Leucine Rich Repeat family protein		28.1372	31.8751	89.2233	5.63096	13.8713	7.21066	89.0263	0.913627	Q2		AF
Bm1_09800	hypothetical protein		0.81605	0	1.59501	0	0	0.515608	0.522981	0.761483	Q2
Bm1_09805	hypothetical protein		0.346093	0	0	0.295655	0	0	0	0.809436	Q2
Bm1_09810	Lethal protein 805, isoform d		0.489013	0.880208	0.764638	5.97378	2.89137	2.22462	0.752143	0.793164	Q2
Bm1_09815	hypothetical protein		0	0	0	22.1302	0	0.969955	0	2.89455	Q1	LATE LARVAL					L3
Bm1_09820	hypothetical protein		0	3.63391	0	17.0741	0	2.55118	0	2.15507	Q1	LATE LARVAL					L3
Bm1_09825	hypothetical protein		0	0	0.856078	9.82177	0	0.553477	1.12278	1.80057	Q1	LATE LARVAL					L3
Bm1_09830	hypothetical protein		27.8078	0	1.41173	4.01063	15.6041	27.3817	48.1403	1.2867	Q1
Bm1_09835	hypothetical protein		14.8785	0	0.510188	3.67927	1.7808	3.2985	27.0999	1.48629	Q1	FEMALE/EGGS	AF					GERMLINE
Bm1_09840	hypothetical protein		2.99452	0	0	1.27906	1.13497	0.630679	0	0.842883	Q2
Bm1_09845	hypothetical protein		0	0	0	0	0	0.603071	0	1.88151	Q1	MALE
Bm1_09850	hypothetical protein		52.9654	26.1864	13.8802	52.0293	26.0187	15.5798	23.1349	0.531488	Q3
Bm1_09855	sarcoma antigen NY-SAR-91		46.4017	39.4691	29.8628	44.7152	59.1954	83.3064	76.8821	0.464021	Q4
Bm1_09860	Phosphatidylinositol 3- and 4-kinase family protein	GO:0004428; GO:0005488; GO:0005942; GO:0016301; GO:0016303; GO:0016740; GO:0016773; GO:0046854; GO:0048015	27.383	20.4009	23.5707	21.1655	16.8051	18.9056	17.0259	0.402248	Q4
Bm1_09865	hypothetical protein		2.57098	6.67453	0.773091	2.40748	0.449743	0.62478	0.506972	0.877589	Q2
Bm1_09870	hypothetical protein		21.9482	15.5945	15.0522	63.4034	12.697	13.381	16.7804	0.59265	Q3
Bm1_09875	hypothetical protein		0.690815	0	1.80031	0	0	82.0582	0.295148	3.41154	Q1	MALE	AM		MA
Bm1_09880	hypothetical protein		14.5359	0	0	0	0	98.7308	11.6445	2.10593	Q1	MALE
Bm1_09885	hypothetical protein	GO:0008289	13.8204	3.76915	8.73138	78.2916	93.0174	23.2859	40.2595	0.93217	Q2	LATE LARVAL
Bm1_09890	Zinc finger, C2H2 type family protein	GO:0005622; GO:0008270	0	0.590613	0	0	0	0.829279	0.67291	1.07277	Q1
Bm1_09895	basement membrane proteoglycan		56.5274	34.1639	3.52613	238.718	799.159	27.8318	7.22607	1.72405	Q1	LATE LARVAL		EE		IM
Bm1_09900	40S ribosomal protein S7	GO:0003735; GO:0005622; GO:0005840; GO:0006412	1276.88	2012.63	2471.25	1071.9	1572.64	2788.73	404.623	0.567608	Q3		AM
Bm1_09905	hypothetical protein		44.5545	18.0443	41.8002	183.646	162.114	23.6468	34.2643	0.809436	Q2	LATE LARVAL
Bm1_09910	hypothetical protein		21.6236	1.08116	8.45289	0.718369	2.18553	0.607224	44.3454	1.51768	Q1	FEMALE/EGGS	AF		EE			GERMLINE
Bm1_09915	CG12491-PA		22.9909	35.9851	11.7226	86.1044	23.4897	15.158	3.41661	0.826006	Q2
Bm1_09920	voltage-dependent calcium channel	GO:0005216; GO:0006810; GO:0006811; GO:0016020; GO:0016021; GO:0055085	5.99225	5.89852	3.66004	11.9176	5.96181	1.18316	2.40016	0.631749	Q3
Bm1_09925	hypothetical protein		0.692186	0	0	0	0	0.874692	0	0.826006	Q2
Bm1_09930	kinesin light chain		43.764	50.6403	14.6638	26.7044	34.1224	88.4849	16.0268	0.59265	Q3
Bm1_09935	hypothetical protein		12.9208	4.65141	14.1424	11.4793	8.2273	33.3083	7.94932	0.59265	Q3
Bm1_09940	P40		4.18226	2.75412	4.38627	2.0478	1.15986	284.873	6.9295	2.25818	Q1	MALE	AM		MA
Bm1_09945	hypothetical protein		38.9592	0	0	0.252133	0	2.98372	3.78299	2.2058	Q1	FEMALE/EGGS		EE	EE			GERMLINE
Bm1_09950	Gamma-glutamyltranspeptidase family protein	GO:0003840	138.068	22.7033	9.62069	95.3982	33.301	31.1002	44.1629	0.761483	Q2
Bm1_09955	hypothetical protein		21.282	10.539	11.5436	36.7524	67.1543	40.4043	19.5775	0.618505	Q3
Bm1_09960	hypothetical protein		23.0053	8.50867	12.3192	35.2671	77.3997	45.7969	33.1221	0.645213	Q2
Bm1_09965	hypothetical protein		0	0	2.02034	0	0	0	2.64977	1.11677	Q1
Bm1_09970	hypothetical protein		22.7949	0	1.29141	3.66882	13.523	5.42706	0.423437	1.2867	Q1			EE
Bm1_09975	hypothetical protein		22.756	0	0	3.2125	37.7158	6.33608	10.3816	1.80057	Q1						L4
Bm1_09980	Zinc carboxypeptidase family protein	GO:0004180; GO:0004181; GO:0006508; GO:0008270	0.974863	0.626687	0.544404	0.297426	0	1.40789	0.357005	0.701364	Q2
Bm1_09985	hypothetical protein		181.373	46.8612	78.0245	0.370673	55.258	10.9663	130.14	1.26077	Q1		AF		EE		L4	GERMLINE
Bm1_09990	hypothetical protein		3.38701	0	8.82675	1.4467	0	0	0	1.01008	Q1
Bm1_09995	hypothetical protein	GO:0005622; GO:0008270	1.31196	0.536701	1.86493	0	0	2.86361	0.305743	1.16269	Q1
Bm1_10000	HEAT repeat family protein	GO:0005488	20.789	20.0613	22.0134	27.5811	14.407	5.1592	30.1347	0.531488	Q3
Bm1_10005	Rap/ran-GAP family protein	GO:0005096; GO:0005622; GO:0043547; GO:0051056	33.4934	29.8616	37.5196	25.7657	18.9123	23.7536	38.0381	0.422251	Q4
Bm1_10010	Torsin family protein	GO:0005524; GO:0005783; GO:0051085	38.544	10.3183	27.3173	32.3672	19.8647	20.6969	46.7442	0.508318	Q3
Bm1_10015	hypothetical protein		50.3664	53.3282	166.968	23.7278	25.8273	29.0153	135.442	0.716005	Q2
Bm1_10020	hypothetical protein		33.534	30.8291	21.8479	21.5622	10.66	22.327	6.93254	0.531488	Q3
Bm1_10025	Probable RNA 3'-terminal phosphate cyclase-like protein, putative	GO:0003824	24.406	29.0713	17.2371	45.3338	27.2844	47.6869	10.7778	0.519815	Q3
Bm1_10030	hypothetical protein		8.74054	1.71008	4.45664	11.0378	15.5558	115.254	7.79345	1.26077	Q1	MALE	AM		MA
Bm1_10035	GCC2 and GCC3 family protein		157.12	4.75712	2.58283	151.494	70.3194	48.5931	77.0655	1.13949	Q1
Bm1_10040	Lipase family protein	GO:0004806; GO:0006629; GO:0016787	20.6891	0	0	0.0761812	0.405596	1.1269	1.37162	2.25818	Q1	FEMALE/EGGS		EE	EE			GERMLINE
Bm1_10045	TBC domain containing protein	GO:0005097; GO:0005622; GO:0032313	39.651	35.99	48.6338	21.6719	27.4265	44.9721	66.6601	0.464021	Q4
Bm1_10050	hypothetical protein		34.3324	23.9215	80.5252	54.4952	95.7053	40.8656	180.847	0.631749	Q3
Bm1_10055	Patatin-like phospholipase family protein	GO:0006629; GO:0008152; GO:0016042; GO:0016787	51.4903	69.6409	40.7084	66.2268	48.6796	83.7093	47.644	0.422251	Q4
Bm1_10060	hypothetical protein		86.8994	71.0983	62.5868	64.9671	66.3518	128.447	91.1309	0.422251	Q4
Bm1_10065	hypothetical protein		0.301653	0	2.94797	3.47884	10.2898	156.478	2.8998	2.42613	Q1	MALE	AM		MA
Bm1_10070	Bestrophin family protein		2.57729	0	0.805988	0.132101	0.234441	16.5447	0	2.31231	Q1	MALE	AM	EE
Bm1_10075	hypothetical protein		4.34989	1.30495	5.66805	5.45009	2.63789	2.93164	4.46034	0.508318	Q3
Bm1_10080	Hepatocellular carcinoma-associated antigen 66		12.3392	40.382	7.30832	24.9149	6.80254	20.3176	13.8985	0.59265	Q3
Bm1_10085	hypothetical protein		0	0	0	0	0	0.941976	0	0.860074	Q2
Bm1_10090	hypothetical protein		0	0	3.29404	0.359928	0	36.2046	0	2.67899	Q1	MALE	AM		MA
Bm1_10095	hypothetical protein		0	0	0	2.51494	1.11582	6.20035	0	1.2867	Q1	MALE
Bm1_10100	transcription enhancer factor-1-like protein EGL-44	GO:0003700; GO:0005634; GO:0006355	7.10802	3.19855	1.66715	21.4347	3.87945	3.77251	0.546637	0.951076	Q2	LATE LARVAL		EE
Bm1_10105	hypothetical protein		1.87129	0	1.04501	0.171276	0	32.261	0.685286	2.48603	Q1	MALE	AM		MA
Bm1_10110	hypothetical protein	GO:0003677; GO:0003899; GO:0005634; GO:0006350	49.7744	27.7499	87.8161	29.915	40.068	27.2745	73.3957	0.508318	Q3
Bm1_10115	hypothetical protein		9.4075	7.64347	8.68294	35.662	9.21114	16.8413	17.5845	0.567608	Q3
Bm1_10120	Viral A-type inclusion protein repeat containing protein		29.9763	31.6022	50.6275	26.5557	23.9214	38.9557	53.2292	0.442834	Q4
Bm1_10125	uridine phosphorylase family protein	GO:0003824; GO:0004850; GO:0005737; GO:0009116; GO:0009166	6.32581	0	0	1921.67	871.396	9.52442	4.6578	3.72516	Q1	LATE LARVAL
Bm1_10130	hypothetical protein		2.49543	0.561463	0	0.106588	0.567487	0.630679	0	1.16269	Q1			EE
Bm1_10135	Nematode cuticle collagen N-terminal domain containing protein, fragment	GO:0042302	18.1489	0	0	0	0	0.424706	2.80007	2.67899	Q1	FEMALE/EGGS			EE			GERMLINE
Bm1_10140	Zinc finger, C2H2 type family protein	GO:0005622; GO:0008270	21.9787	15.2849	7.02955	9.21713	9.54197	1.76742	2.56099	0.730901	Q2			EE	EE			GERMLINE
Bm1_10145	hypothetical protein		2.15347	0	0	0.459908	0	1.36063	0	0.895437	Q2
Bm1_10150	hypothetical protein		0	0	0	2.06959	0	0	0	1.51768	Q1	LATE LARVAL
Bm1_10155	hypothetical protein		0	3.29109	0	3.74869	1.6632	0	0	1.36817	Q1
Bm1_10160	hypothetical protein		4.30693	0	0	1.31402	0	0	0	1.1864	Q1
Bm1_10165	Synapse defective protein 1, isoform b	GO:0005622; GO:0007165	0.431292	0.970391	0	0.138164	0.1226	0.0681262	0.0691004	0.93217	Q2
Bm1_10175	Patched related family protein 12, isoform b	GO:0005215; GO:0006810; GO:0008158; GO:0016020; GO:0016021	1.0919	0	0.266771	0.116597	3.72463	18.2823	4.37352	1.80057	Q1	MALE			MA		L4
Bm1_10180	hypothetical protein	GO:0008158; GO:0016020	0.152608	0	1.19312	0.130368	9.37024	21.0202	10.9538	1.92376	Q1	MALE		AF	MA		L4	SOMATIC
Bm1_10185	hypothetical protein		20.2059	3.71123	12.8958	3.17043	4.68881	19.8015	6.87108	0.672817	Q2
Bm1_10190	hypothetical protein		27.5378	10.102	16.3812	3.13235	9.52969	28.3684	24.1702	0.645213	Q2
Bm1_10195	hypothetical protein		26.6343	18.1919	16.7329	5.89134	12.4383	25.5431	30.4805	0.531488	Q3
Bm1_10200	HMG box family protein	GO:0003677; GO:0005634	45.7309	77.4146	553.325	42.1359	101.025	31.371	374.857	1.01008	Q1		AF	AF		MM		SOMATIC
Bm1_10205	GH08189p		0	0	0	4.78305	0	1.08851	0	1.13949	Q1	LATE LARVAL
Bm1_10210	hypothetical protein		11.0885	0.639711	1.11144	0.0607214	0.323287	0.718573	5.64858	1.45567	Q1	FEMALE/EGGS			EE			GERMLINE
Bm1_10215	Calcium-binding protein		1.22623	2.75896	3.99453	1.04752	2.78856	0.516514	1.0478	0.631749	Q3
Bm1_10220	hypothetical protein		9.12295	0	0	0.311737	0	0.922269	4.36547	1.96727	Q1	FEMALE/EGGS			EE			GERMLINE
[truncated: 9,441 more rows]

## Sheet: raw counts
GENE	DESCRIPTION	GENE ONTOLOGY	EE	IM	MM	L3	L4	AM	AF	NB DISPERSION	QUARTILE RANK BY NB DISPERSION	OVERALL PATTERN ACROSS STAGES (FIGURE 3B)	AM vs AF	EE vs AF	EE vs AM	IM vs MM	L3 vs L4	FEMALE GERMLINE vs SOMATIC TISSUE
Bm1_00005	hypothetical protein		265	28	10	545	62	25	45	0.716005	Q2				EE			GERMLINE
Bm1_00010	C2 domain containing protein		248	0	0	38	23	96	156	1.76178	Q1	FEMALE/EGGS						GERMLINE
Bm1_00015	Homeobox protein Nkx-6.1	GO:0003677	1	0	0	10	28	14	2	1.72405	Q1	LATE LARVAL					L4
Bm1_00020	hypothetical protein	GO:0004872; GO:0005488; GO:0007155; GO:0007160; GO:0007229; GO:0008305; GO:0016020; GO:0016021	211	12	5	1251	221	59	226	0.951076	Q2
Bm1_00025	tailless protein	GO:0003677; GO:0003700; GO:0005634; GO:0006350; GO:0006355; GO:0008270; GO:0043565; GO:0045449; GO:0046872	4	1	1	64	0	1	0	1.34038	Q1	LATE LARVAL					L3
Bm1_00030	mucin		0	0	0	1	0	0	0	0.860074	Q2
Bm1_00035	hypothetical protein		202	9	11	237	9	11	308	1.05144	Q1	FEMALE/EGGS	AF		EE			GERMLINE
Bm1_00040	hypothetical protein		0	0	0	0	0	0	0
Bm1_00045	hypothetical protein		0	0	0	0	0	0	0
Bm1_00050	hypothetical protein		0	0	0	0	0	0	0
Bm1_00060	PHD-finger family protein	GO:0005515; GO:0008270	0	0	0	0	0	0	0
Bm1_00065	Cathepsin L-like precursor	GO:0004197; GO:0006508; GO:0008234	4	0	0	4911	0	1	0	5.19262	Q1	LATE LARVAL					L3
Bm1_00070	myosin head (motor domain) containing protein	GO:0003774; GO:0005524; GO:0016459	48	0	0	316	11	25	56	1.42579	Q1
Bm1_00075	Solute carrier family 35 member E1	GO:0016020; GO:0016021	53	3	3	43	0	13	2	1.03055	Q1			EE			L3
Bm1_00080	MGC82645 protein		78	21	5	299	34	93	24	0.59265	Q3
Bm1_00085	translation initiation factor 3 subunit 7	GO:0003743; GO:0006413	108	28	52	246	51	130	432	0.618505	Q3
Bm1_00090	hypothetical protein		0	0	0	0	0	0	0
Bm1_00095	Cathepsin L-like precursor	GO:0008234	3	0	0	673	0	1	1	3.31605	Q1	LATE LARVAL					L3
Bm1_00100	AT hook motif family protein	GO:0003677	177	26	60	464	78	182	271	0.442834	Q4
Bm1_00105	hypotetical protein, conserved	GO:0005515; GO:0008270; GO:0046872	0	0	0	0	0	2	0	0.93217	Q2
Bm1_00110	hypothetical protein		9	16	20	300	73	17	4	1.01008	Q1
Bm1_00115	hypothetical protein		40	9	8	94	23	17	20	0.45335	Q4
Bm1_00120	ATP synthase epsilon chain, mitochondrial	GO:0000275; GO:0015986; GO:0016787; GO:0046933; GO:0046961	67	55	8	185	109	137	18	0.777182	Q2		AM			IM
Bm1_00125	Zinc knuckle family protein	GO:0003676; GO:0008270	3	0	0	0	0	0	3	0.970356	Q2	FEMALE/EGGS						GERMLINE
Bm1_00130	Protein kinase domain containing protein	GO:0004672; GO:0004674; GO:0005524; GO:0006468; GO:0016301	421	9	6	281	41	16	161	0.951076	Q2	FEMALE/EGGS	AF		EE			GERMLINE
Bm1_00135	regulator of G-protein signaling rgs-7	GO:0004871	210	58	43	274	30	138	136	0.47485	Q4
Bm1_00140	Cell division protein	GO:0000166; GO:0005515; GO:0005525; GO:0007049; GO:0031105; GO:0051301	1299	212	218	1340	375	963	1963	0.508318	Q3
Bm1_00150	hexokinase type II	GO:0000166; GO:0004396; GO:0005524; GO:0005975; GO:0006096; GO:0016301; GO:0016740; GO:0016773	3	0	1	0	0	238	0	3.83985	Q1	MALE	AM		MA
Bm1_00155	hypothetical protein		2	0	1	0	0	54	0	2.67899	Q1	MALE	AM		MA
Bm1_00160	hypothetical protein	GO:0003735; GO:0005840; GO:0006412	80	51	27	15	57	90	27	0.826006	Q2						L4
Bm1_00165	KE2 family protein	GO:0006457; GO:0016272; GO:0051082	53	10	4	579	24	115	7	0.951076	Q2		AM
Bm1_00170	DNA-directed RNA polymerase II 7.6 kDa polypeptide	GO:0003677; GO:0003899; GO:0006351; GO:0008270; GO:0045449	118	62	24	803	125	176	6	0.860074	Q2		AM	EE
Bm1_00175	LITAF-like protein		42	10	10	293	29	55	63	0.48584	Q3
Bm1_00180	DnaJ chaperonine	GO:0005524; GO:0005737; GO:0006457; GO:0009408; GO:0031072; GO:0046872; GO:0051082	1587	323	426	5379	1505	2212	2732	0.464021	Q4
Bm1_00185	40S ribosomal protein S26	GO:0003735; GO:0005622; GO:0005840; GO:0006412	2	2	4	14	10	4	7	0.6589	Q2
Bm1_00190	hypothetical protein		12	5	10	229	33	18	8	0.746058	Q2
Bm1_00195	40S ribosomal protein S26	GO:0003735; GO:0005622; GO:0005840; GO:0006412	3	2	1	7	8	4	5	0.631749	Q3
Bm1_00200	hypothetical protein		0	0	0	3	1	0	2	0.809436	Q2
Bm1_00205	ShTK domain containing protein		97	2	12	6374	1945	3371	534	1.84046	Q1		AM	AF	MA			SOMATIC
Bm1_00210	hypothetical protein		24	1	1	3	0	2	26	1.26077	Q1	FEMALE/EGGS	AF					GERMLINE
Bm1_00215	hypothetical protein		419	6	8	7	2	33	1401	2.25818	Q1	FEMALE/EGGS	AF		EE			GERMLINE
Bm1_00220	hypothetical protein		0	0	0	0	0	0	3	1.07277	Q1
Bm1_00225	protein ZC84.6	GO:0004867	130	0	0	13	0	17	47	2.10593	Q1	FEMALE/EGGS						GERMLINE
Bm1_00230	Helix-loop-helix DNA-binding domain containing protein	GO:0003677; GO:0005634; GO:0030528; GO:0045449	84	53	61	1008	229	431	72	0.6589	Q2				MA
Bm1_00235	hypothetical protein		16	10	5	289	25	24	0	1.11677	Q1		AM	EE
Bm1_00240	hypothetical protein	GO:0005230; GO:0006810; GO:0006811; GO:0016020; GO:0016021	0	0	0	28	0	1	4	1.34038	Q1	LATE LARVAL
Bm1_00245	hypothetical protein		0	0	0	7	0	18	0	2.05829	Q1	MALE	AM		MA
Bm1_00250	tRNA-Ala		0	0	0	0	0	0	0
Bm1_00255	Notch signaling pathway homolog protein 1		1202	297	488	1032	229	618	998	0.531488	Q3
Bm1_00260	Protein set-1		174	38	24	313	32	91	305	0.55538	Q3
Bm1_00265	hypothetical protein		278	57	33	1279	192	258	168	0.496995	Q3
Bm1_00270	ImpB/MucB/SamB family protein	GO:0003684; GO:0003887; GO:0005622; GO:0006281	307	46	60	454	80	712	123	0.618505	Q3
Bm1_00275	S-phase kinase-associated protein SKR-1	GO:0005515; GO:0006511; GO:0016301	1408	266	301	4223	1147	1066	658	0.45335	Q4
Bm1_00280	2-oxoisovalerate dehydrogenase alpha subunit, mitochondrial precursor	GO:0008152; GO:0016624	42	25	7	563	94	157	12	0.860074	Q2		AM
Bm1_00285	hypothetical protein		0	0	0	0	0	0	0
Bm1_00290	Zinc finger, C2H2 type family protein	GO:0003676; GO:0005622; GO:0008270	0	8	9	13	0	0	0	2.42613	Q1	MICROFILARIAL
Bm1_00295	hypothetical protein		0	2	0	24	2	1	0	1.13949	Q1
Bm1_00300	Olfactomedin-like domain containing protein		139	19	17	212	12	12	23	0.672817	Q2				EE			GERMLINE
Bm1_00305	protein F46F5.4		37	3	3	273	24	53	33	0.68697	Q2
Bm1_00310	hypothetical protein		3	0	0	0	1	1	5	0.860074	Q2
Bm1_00315	hypothetical protein		0	0	0	131	0	0	0	3.51135	Q1	LATE LARVAL					L3
Bm1_00320	protein R52.2		2	0	0	0	1	0	2	0.809436	Q2
Bm1_00325	Pao retrotransposon peptidase family protein		0	0	0	0	0	0	0
Bm1_00330	hypothetical protein		20	33	7	396	27	21	3	1.01008	Q1
Bm1_00335	glutamate-gated chloride channel alpha3A subunit	GO:0005216; GO:0005230; GO:0005886; GO:0006810; GO:0006811; GO:0016020; GO:0016021; GO:0030054; GO:0045202; GO:0045211	69	76	26	493	11	16	28	0.913627	Q2						L3
Bm1_00340	MH1 domain containing protein	GO:0003700; GO:0005515; GO:0005622; GO:0005634; GO:0005667; GO:0006350; GO:0006355; GO:0007179; GO:0045449	254	11	63	168	50	117	580	0.809436	Q2
Bm1_00345	hypothetical protein		184	29	8	99	10	75	24	0.716005	Q2
Bm1_00350	succinyl-CoA ligase	GO:0003824; GO:0003878; GO:0004775; GO:0005488; GO:0006099; GO:0008152; GO:0016874	420	194	266	2243	425	694	887	0.432469	Q4
Bm1_00355	Guanine nucleotide-binding protein alpha-12 subunit	GO:0000166; GO:0004871; GO:0005525; GO:0007165; GO:0007186; GO:0019001	6	0	0	191	17	40	1	1.68734	Q1	LATE LARVAL	AM		MA
Bm1_00360	hypothetical protein		666	44	61	425	82	132	508	0.605473	Q3
Bm1_00365	transcription factor E2F3	GO:0003677; GO:0003700; GO:0005634; GO:0005667; GO:0006350; GO:0006355; GO:0045449	947	100	85	839	127	242	585	0.508318	Q3
Bm1_00370	hypothetical protein		472	132	237	801	134	412	733	0.48584	Q3
Bm1_00375	Centromere/kinetochore Zw10 family protein	GO:0000166; GO:0000775; GO:0003924; GO:0005525; GO:0005634; GO:0007067	2165	426	467	4462	718	1581	1170	0.392456	Q4
Bm1_00385	tRNA-Arg		0	0	0	0	0	0	0
Bm1_00390	CG1676-PA		1762	437	621	1556	531	1032	2705	0.531488	Q3
Bm1_00395	hypothetical protein		67	1	0	6	0	95	4	2.05829	Q1	MALE	AM	EE
Bm1_00400	U5 snRNP-associated 102 kDa protein	GO:0000398; GO:0005488; GO:0005622; GO:0005634; GO:0006396	2135	811	808	3384	873	1719	3210	0.464021	Q4
Bm1_00405	LP10852p	GO:0003735; GO:0005622; GO:0005840; GO:0006412	113	55	43	950	95	179	55	0.543342	Q3
Bm1_00410	hypothetical protein	GO:0003824	8	26	4	812	5	15	0	1.88151	Q1	LATE LARVAL	AM				L3
Bm1_00415	hypothetical protein		11	0	1	158	0	19	0	1.88151	Q1	LATE LARVAL	AM				L3
Bm1_00420	hypothetical protein		18	4	4	9	3	10	31	0.645213	Q2
Bm1_00425	KMQK697		211	50	63	369	63	231	122	0.432469	Q4
Bm1_00430	hypothetical protein	GO:0003735; GO:0005840; GO:0006412	6	0	3	4	0	0	0	1.26077	Q1
Bm1_00435	hypothetical protein		0	0	0	0	0	0	0
Bm1_00440	Protein C21B10.09 in chromosome II		58	15	16	150	21	62	10	0.531488	Q3
Bm1_00445	calcyclin binding protein-like		300	57	34	4513	230	345	94	0.877589	Q2	LATE LARVAL
Bm1_00450	aminomethyltransferase	GO:0004047; GO:0005737; GO:0006546; GO:0008168; GO:0016740	161	53	40	738	27	112	325	0.567608	Q3
Bm1_00455	RAMP4-2		223	32	35	1106	434	225	39	0.826006	Q2
Bm1_00460	DNL zinc finger family protein		28	11	1	281	19	38	7	0.860074	Q2
Bm1_00465	hypothetical protein		3	0	0	12	15	2	35	1.48629	Q1		AF	AF				SOMATIC
Bm1_00470	Protein-tyrosine phosphatase containing protein	GO:0004721; GO:0004725; GO:0006470; GO:0016311; GO:0016787; GO:0016791	0	1	10	134	6	188	11	1.6168	Q1	MALE	AM	AF	MA			SOMATIC
Bm1_00475	PH domain containing protein		1255	411	567	3938	716	1058	1565	0.412179	Q4
Bm1_00480	hypothetical protein	GO:0005216; GO:0006810; GO:0006811; GO:0016020; GO:0016021; GO:0055085	521	150	213	2323	619	399	483	0.464021	Q4
Bm1_00485	hypothetical protein		17	8	6	113	44	23	3	0.777182	Q2
Bm1_00490	CEH-25 homeobox protein	GO:0003677	586	63	60	739	278	95	134	0.58003	Q3
Bm1_00495	hypothetical protein		0	0	0	2	0	0	0	0.860074	Q2
Bm1_00500	hypothetical protein		2	0	0	304	3	13	0	2.36826	Q1	LATE LARVAL	AM				L3
Bm1_00505	hypothetical protein		53	15	28	416	135	35	95	0.631749	Q3
Bm1_00510	LD21614p	GO:0003677; GO:0005634; GO:0045449	30	7	5	99	6	23	19	0.464021	Q4
Bm1_00515	hypothetical protein		5	0	1	49	20	67	12	1.1864	Q1				MA
Bm1_00520	hypothetical protein		1	0	0	182	1	0	0	2.89455	Q1	LATE LARVAL					L3
Bm1_00525	hypothetical protein		16	3	3	71	4	32	4	0.631749	Q3
Bm1_00530	Rho-GTPase-activating		84	22	24	311	27	156	92	0.464021	Q4
Bm1_00535	RhoGAP domain containing protein	GO:0005622; GO:0007165	711	122	157	1002	164	596	488	0.422251	Q4
Bm1_00540	prolyl oligopeptidase family protein	GO:0004252; GO:0006508	539	160	284	1280	297	957	802	0.442834	Q4
Bm1_00545	T-complex protein 1, zeta subunit	GO:0000166; GO:0005515; GO:0005524; GO:0005737; GO:0006457; GO:0044267; GO:0051082	3781	897	583	7257	2170	2868	1696	0.432469	Q4
Bm1_00550	Lipase family protein		610	0	4	4	1	4	234	2.61234	Q1	FEMALE/EGGS	AF		EE			GERMLINE
Bm1_00555	astacin protease protein 30	GO:0004222; GO:0006508; GO:0008233; GO:0016787	0	0	0	46	2	7	3	1.21064	Q1
Bm1_00560	hypothetical protein		0	0	0	0	0	0	0
Bm1_00565	hypothetical protein		116	13	4	134	2	160	3	1.1864	Q1		AM	EE			L3
Bm1_00575	DOMON domain containing protein	GO:0003824; GO:0004500; GO:0006548; GO:0016052; GO:0030246	281	7	13	421	46	42	145	0.68697	Q2
Bm1_00580	grainyhead transcription factor		98	19	12	230	36	4	22	0.730901	Q2				EE			GERMLINE
Bm1_00585	zgc:55839		62	7	12	98	23	4	20	0.618505	Q3				EE			GERMLINE
Bm1_00590	hypothetical protein		322	27	153	34	134	14	721	1.21064	Q1		AF		EE		L4	GERMLINE
Bm1_00595	Serine-rich protein C30B4.01c precursor		1	3	1	1	2	0	0	1.11677	Q1
Bm1_00600	hypothetical protein		178	41	9	197	75	43	19	0.68697	Q2			EE
Bm1_00615	adenylate cyclase, type IX	GO:0004016; GO:0009190; GO:0016829; GO:0016849	323	99	128	3940	363	303	203	0.631749	Q3
Bm1_00620	hypothetical protein		10	1	0	5	0	240	18	2.48603	Q1	MALE	AM		MA
Bm1_00625	hypothetical protein		0	0	0	0	0	16	0	2.48603	Q1	MALE	AM		MA
Bm1_00630	polyprotein		21	1	0	18	7	13	3	0.777182	Q2
Bm1_00635	hypothetical protein	GO:0003700; GO:0005634; GO:0006355; GO:0045449	40	2	4	30	0	3	60	1.1864	Q1	FEMALE/EGGS	AF		EE			GERMLINE
Bm1_00640	hypothetical protein		26	3	3	99	3	11	35	0.618505	Q3
Bm1_00645	Transmembrane cell adhesion receptor mua-3 precursor	GO:0004872; GO:0005509; GO:0016021	122	111	8	477	98	111	15	0.895437	Q2		AM			IM
Bm1_00650	microfilarial sheath protein, identical		510	0	4	3	8	365	159255	5.19262	Q1	FEMALE/EGGS	AF	AF				SOMATIC
Bm1_00655	myosin heavy chain, nonmuscle type 1	GO:0000166; GO:0003774; GO:0003779; GO:0005524; GO:0016459	6578	849	1208	10941	4759	6182	5520	0.45335	Q4
Bm1_00660	2700029M09Rik protein		561	93	67	779	223	396	127	0.48584	Q3
Bm1_00665	Fibronectin type III domain containing protein		52	0	1	893	132	5	23	1.88151	Q1	LATE LARVAL
Bm1_00670	hypothetical protein		59	0	0	41	9	9	9	1.1864	Q1
Bm1_00675	nudE nuclear distribution gene		543	91	99	712	191	1378	455	0.605473	Q3
Bm1_00680	Ras-related protein Rac1	GO:0000166; GO:0005525; GO:0005622; GO:0007264; GO:0016020	595	153	156	1636	288	502	415	0.392456	Q4
Bm1_00685	C2 domain containing protein		615	108	231	808	148	202	1013	0.567608	Q3
Bm1_00690	transporter	GO:0005215; GO:0006810; GO:0015520; GO:0015904; GO:0016020; GO:0016021; GO:0046677; GO:0055085	669	136	115	1003	200	237	484	0.432469	Q4
Bm1_00695	nucleolar RNA-associated protein alpha		555	109	119	1210	186	545	386	0.402248	Q4
Bm1_00700	RNA, U transporter 1	GO:0004484; GO:0006370; GO:0006397	152	28	131	385	72	138	631	0.68697	Q2
Bm1_00705	P. falciparum RESA-like protein with DnaJ domain		1	0	0	0	0	90	3	2.97214	Q1	MALE	AM		MA
Bm1_00710	hypothetical protein		0	0	1	0	0	171	0	4.36027	Q1	MALE	AM		MA
Bm1_00715	RE35942p		0	10	2	455	20	15	0	1.96727	Q1	LATE LARVAL	AM		MA
Bm1_00720	hypothetical protein		7	0	4	15	2	1000	0	3.51135	Q1	MALE	AM		MA
Bm1_00725	hypothetical protein		0	2	0	2	0	0	0	1.1864	Q1
Bm1_00730	hypothetical protein		4	0	1	1	0	0	1	0.877589	Q2
Bm1_00735	hypothetical protein		0	0	0	1	2	0	0	1.01008	Q1
Bm1_00740	hypothetical protein		46	4	6	187	42	57	13	0.631749	Q3
Bm1_00745	abnormal cell lineage protein 10 (Protein lin-10)	GO:0005515	136	29	10	542	41	74	31	0.59265	Q3
Bm1_00750	RhoGEF domain containing protein	GO:0005089; GO:0005622; GO:0035023	774	68	113	455	98	378	428	0.519815	Q3
Bm1_00755	Variant SH3 domain containing protein		57	9	7	80	12	40	26	0.442834	Q4
Bm1_00760	hypothetical protein	GO:0005488	391	118	110	1005	123	282	262	0.412179	Q4
Bm1_00765	hypothetical protein		141	26	27	259	44	98	151	0.422251	Q4
Bm1_00770	hypothetical protein		15	0	0	2	0	63	0	2.67899	Q1	MALE	AM	EE
Bm1_00775	collagen		8069	1	0	1	1	93	10913	4.50835	Q1	FEMALE/EGGS	AF		EE			GERMLINE
Bm1_00780	hypothetical protein		0	0	0	20	0	40	0	2.61234	Q1	MALE	AM		MA
Bm1_00785	hypothetical protein	GO:0003676; GO:0008168; GO:0032259	123	22	14	271	57	163	54	0.48584	Q3
Bm1_00790	PH domain containing protein	GO:0005515	112	28	20	140	26	100	54	0.45335	Q4
Bm1_00795	E1-E2 ATPase family protein	GO:0003824; GO:0004008; GO:0005524; GO:0006754; GO:0006825; GO:0008152; GO:0015662; GO:0016020; GO:0016021; GO:0016820; GO:0030001; GO:0046872	264	40	34	1165	130	242	128	0.496995	Q3
Bm1_00800	hypothetical protein		29	5	12	72	5	42	6	0.605473	Q3
Bm1_00805	MRG family protein	GO:0000785; GO:0003682; GO:0005634; GO:0006333	329	138	161	1175	221	441	577	0.422251	Q4
Bm1_00810	Variant SH3 domain containing protein	GO:0005515; GO:0005737	702	179	161	3144	1591	770	512	0.631749	Q3
Bm1_00815	Cuticle collagen 14	GO:0042302	952	89	63	137	98	103	313	0.761483	Q2				EE			GERMLINE
Bm1_00820	RIKEN cDNA 2700023J09		39	16	6	13	0	4	3	1.2867	Q1
Bm1_00825	hypothetical protein		40	37	12	989	185	224	14	0.99002	Q2		AM		MA
Bm1_00830	Aminopeptidase ZK353.6 in chromosome III	GO:0004177; GO:0005622; GO:0006508	349	133	60	2083	280	665	174	0.55538	Q3
Bm1_00840	succinyl-CoA ligase	GO:0003824; GO:0004775; GO:0005524; GO:0008152; GO:0016874	593	190	154	2539	341	431	598	0.422251	Q4
Bm1_00845	hypothetical protein		13	0	1	4	1	43	1	1.45567	Q1	MALE	AM
Bm1_00850	hypothetical protein		161	46	112	231	76	419	251	0.567608	Q3
Bm1_00855	hypothetical protein		0	0	0	16	1	0	0	1.26077	Q1	LATE LARVAL
Bm1_00860	Transcription factor IIA, alpha/beta subunit family protein	GO:0003702; GO:0005672; GO:0006367	1347	215	358	3087	703	1607	1670	0.422251	Q4
Bm1_00865	excretory/secretory protein Juv-p120 precursor		9	1	0	22	5	9	260	2.01209	Q1	FEMALE/EGGS	AF	AF				SOMATIC
Bm1_00870	cathepsin L-like precursor	GO:0006508; GO:0008234	3	0	0	132	0	0	1	2.48603	Q1	LATE LARVAL					L3
Bm1_00875	Notch signaling pathway homolog protein 1		0	0	0	0	0	0	0
Bm1_00880	tRNA-Ala		0	0	0	0	0	0	0
Bm1_00885	Immunoglobulin I-set domain containing protein		2933	266	381	3424	1249	2073	1317	0.464021	Q4
Bm1_00895	von Willebrand factor type A domain containing protein		20	0	0	7229	884	130	21	2.97214	Q1	LATE LARVAL			MA
Bm1_00900	Voltage-gated potassium channel, Shaw-family (KCNC, Kv3-like) alpha-subunit	GO:0005216; GO:0005244; GO:0005249; GO:0005267; GO:0005515; GO:0006810; GO:0006811; GO:0006813; GO:0008076; GO:0016020; GO:0016021; GO:0055085	132	24	28	76	7	66	39	0.631749	Q3
Bm1_00905	Voltage-gated potassium channel, Shaw-family (KCNC, Kv3-like) alpha-subunit	GO:0005216; GO:0005249; GO:0005267; GO:0006810; GO:0006811; GO:0006813; GO:0008076; GO:0016020; GO:0016021; GO:0055085	161	5	13	46	21	34	208	0.860074	Q2	FEMALE/EGGS	AF					GERMLINE
Bm1_00910	Zinc finger, C2H2 type family protein	GO:0005515; GO:0005622; GO:0008270	11	30	41	35	176	91	61	1.01008	Q1			AF	MA		L4	SOMATIC
Bm1_00915	hypothetical protein	GO:0005794; GO:0005975; GO:0008107; GO:0016020	39	5	0	461	8	24	2	1.45567	Q1	LATE LARVAL		EE			L3
Bm1_00920	Hypothetical 30.5 kDa protein ZK1321.3 in chromosome II, putative	GO:0005215; GO:0006810; GO:0016020	18	10	4	377	22	56	4	0.913627	Q2		AM
Bm1_00925	pfAARP2 protein		10	7	3	36	7	45	1	0.826006	Q2		AM
Bm1_00930	Hypothetical UPF0028 protein ZK370.4 in chromosome III, putative	GO:0004622; GO:0005789; GO:0006629; GO:0008152; GO:0046470	467	142	140	1282	265	895	297	0.45335	Q4
Bm1_00935	myosin heavy chain B (MHC B)	GO:0003774; GO:0005524; GO:0016459	632	452	259	16582	3389	2239	1002	0.826006	Q2	LATE LARVAL
Bm1_00940	hypothetical protein		104	6	39	2	0	1564	13	2.89455	Q1	MALE	AM		MA
Bm1_00945	Zinc finger, C2H2 type family protein	GO:0005622; GO:0008270	0	0	0	0	0	0	0
Bm1_00950	hypothetical protein		4	0	0	11	1	1	6	0.761483	Q2
Bm1_00955	Protein kinase domain containing protein	GO:0004672; GO:0004674; GO:0005524; GO:0006468; GO:0016301	8	0	2	459	19	9	4	1.6168	Q1	LATE LARVAL
Bm1_00960	hypothetical protein		0	0	0	20	2	3	0	1.11677	Q1
Bm1_00965	Eukaryotic-type carbonic anhydrase family protein	GO:0004089; GO:0005576; GO:0006730; GO:0008270	15	3	1	78	2	12	7	0.631749	Q3
Bm1_00970	hypothetical protein		244	36	15	0	0	8	111	2.05829	Q1		AF		EE			GERMLINE
Bm1_00975	CUT domain containing protein	GO:0003677	129	20	37	78	7	13	53	0.746058	Q2				EE			GERMLINE
Bm1_00980	hypothetical protein		0	0	0	1	0	0	0	0.860074	Q2
Bm1_00985	hypothetical protein		0	0	0	888	0	0	0	5.19262	Q1	LATE LARVAL					L3
Bm1_00990	Tubulin binding cofactor A family protein	GO:0005874; GO:0007021; GO:0051082	84	23	46	479	70	188	78	0.47485	Q4
Bm1_00995	hypothetical protein	GO:0005083	528	162	129	2494	376	467	516	0.422251	Q4
Bm1_01005	hypothetical protein		2	1	7	3	0	1068	2	3.61578	Q1	MALE	AM		MA
Bm1_01010	guanine nucleotide-binding protein G-o protein alpha subunit, putative	GO:0004871; GO:0007165; GO:0007186; GO:0019001	67	36	43	331	46	20	27	0.631749	Q3
Bm1_01015	phosphatase-like	GO:0016787	9	0	1	6	1	111	1	2.01209	Q1	MALE	AM		MA
Bm1_01020	hypothetical protein		2339	1397	1874	10496	1143	3556	1501	0.519815	Q3
Bm1_01025	ICHIT		27	15	5	3	16	17	4	0.913627	Q2						L4
Bm1_01030	hypothetical protein		270	21	24	228	37	40	127	0.543342	Q3
Bm1_01035	hypothetical protein	GO:0005089; GO:0005622; GO:0035023	3131	290	305	5945	587	599	1720	0.519815	Q3
Bm1_01040	hypothetical protein	GO:0000166; GO:0003676; GO:0005622; GO:0006396	5	1	2	13	0	5	0	0.761483	Q2
Bm1_01045	hypothetical protein		0	1	0	1	0	0	0	0.93217	Q2
Bm1_01050	1810045K07Rik protein		0	0	0	3	0	0	0	0.877589	Q2
Bm1_01055	hypothetical protein		0	0	0	0	0	0	0
Bm1_01060	Calcium-binding protein		321	271	329	1774	791	309	398	0.605473	Q3
Bm1_01065	Protein kinase domain containing protein	GO:0000166; GO:0004672; GO:0004713; GO:0005515; GO:0005524; GO:0006468; GO:0016301; GO:0016740	17	0	2	22	7	599	32	2.2058	Q1	MALE	AM		MA
Bm1_01070	Ammonium Transporter Family protein	GO:0006810; GO:0008519; GO:0016020; GO:0016021; GO:0055085	4010	159	53	178	10	130	540	1.51768	Q1	FEMALE/EGGS			EE			GERMLINE
Bm1_01075	CG15780-PA		1	0	0	0	0	0	1	0.826006	Q2
Bm1_01080	Laminin related. see also lmb- protein 1	GO:0005578	4475	644	735	7940	1752	1847	2340	0.412179	Q4
Bm1_01085	hypothetical protein		150	30	87	140	25	24	360	0.842883	Q2		AF
Bm1_01090	hypothetical protein		0	0	0	0	1	0	0	0.895437	Q2
Bm1_01095	env-like protein		2	0	0	0	0	0	0	0.913627	Q2
Bm1_01100	hypothetical protein		1	0	0	1	0	0	2	0.842883	Q2
Bm1_01105	hypothetical protein		249	30	40	306	49	137	57	0.464021	Q4
Bm1_01110	hypothetical protein		0	0	0	0	0	0	0
Bm1_01115	hypothetical protein		4	0	0	0	0	0	1	0.970356	Q2
Bm1_01120	hypothetical protein		27	1	8	5	0	1436	23	3.05287	Q1	MALE	AM		MA
Bm1_01125	hypothetical protein		0	0	0	5	0	466	0	4.83048	Q1	MALE	AM		MA
Bm1_01130	hypothetical protein		1	0	0	67	1	0	0	2.05829	Q1	LATE LARVAL
Bm1_01135	hypothetical protein		59	14	21	508	85	29	39	0.631749	Q3
Bm1_01140	hypothetical protein		668	147	345	1315	227	181	627	0.531488	Q3
Bm1_01145	hypothetical protein		7	4	2	96	3	8	3	0.716005	Q2
Bm1_01150	DHHC zinc finger domain containing protein	GO:0008270; GO:0046872	159	60	36	746	78	152	91	0.45335	Q4
Bm1_01155	hypothetical protein		0	0	0	0	0	0	0
Bm1_01160	hypothetical protein		0	0	0	0	0	0	0
Bm1_01165	T-cell receptor beta chain ANA 11	GO:0004872	6	2	5	0	2	1	2	0.877589	Q2
Bm1_01170	hypothetical protein	GO:0003824; GO:0030170	111	52	18	410	77	184	7	0.777182	Q2		AM	EE
Bm1_01175	AVO3		7	4	1	12	3	10	0	0.730901	Q2
Bm1_01180	DB module family protein		774	10	6	97	42	99	663	1.2867	Q1	FEMALE/EGGS	AF		EE			GERMLINE
Bm1_01185	hypothetical protein		297	114	59	643	83	149	94	0.496995	Q3
Bm1_01190	hypothetical protein		87	10	12	161	5	29	39	0.55538	Q3
Bm1_01195	tRNA-Lys		0	0	0	0	0	0	0
Bm1_01200	hypothetical protein		0	0	0	0	0	0	0
Bm1_01205	Senescence-associated protein		0	0	0	0	0	0	0
Bm1_01210	Transcription factor		0	0	0	0	0	0	0
Bm1_01215	alpha-L1 nicotinic acetyl choline receptor		0	0	0	0	0	0	0
Bm1_01220	hypothetical protein		0	0	0	0	0	0	0
Bm1_01225	LD48059p		0	0	0	0	0	0	0
Bm1_01230	hypothetical protein		0	0	0	0	0	0	0
Bm1_01235	Tropomyosin		184	134	283	3739	1927	590	655	0.826006	Q2
Bm1_01240	Zinc knuckle family protein	GO:0003676; GO:0008270	0	0	0	0	0	0	0
Bm1_01245	hypothetical protein		0	0	2	0	0	250	19	3.51135	Q1	MALE	AM	AF	MA			SOMATIC
Bm1_01250	hypothetical protein		0	0	0	0	0	66	2	3.2246	Q1	MALE	AM		MA
Bm1_01255	hypothetical protein		0	0	0	0	0	0	0
Bm1_01260	hypothetical protein		14	7	30	163	23	1564	66	1.72405	Q1	MALE	AM		MA
Bm1_01265	P40		1	1	0	1	0	9	0	1.34038	Q1	MALE
Bm1_01270	protein 2		0	5	0	244	1	5	0	2.42613	Q1	LATE LARVAL					L3
Bm1_01275	hypothetical protein	GO:0005622	239	9	19	120	63	786	611	1.11677	Q1
Bm1_01280	vacuolar protein sorting 55		192	53	15	669	113	312	76	0.58003	Q3
Bm1_01285	hypothetical protein		1951	196	436	912	355	551	2604	0.6589	Q2
Bm1_01290	hypothetical protein		869	131	99	562	112	288	756	0.55538	Q3
Bm1_01295	Fic protein family protein		333	74	62	842	108	158	101	0.45335	Q4
Bm1_01300	Alpha amylase, catalytic domain containing protein	GO:0003824; GO:0005975; GO:0043169	2748	2111	9886	9566	1799	4680	3356	0.877589	Q2	MICROFILARIAL
Bm1_01305	hypothetical protein		0	0	0	1	0	0	0	0.860074	Q2
Bm1_01310	hypothetical protein	GO:0005515; GO:0008270; GO:0046872	45	0	6	4	0	946	0	3.83985	Q1	MALE	AM	EE	MA
Bm1_01315	Zinc finger, C2H2 type family protein	GO:0005622; GO:0008270	29	29	34	3	4	8	11	1.31323	Q1	MICROFILARIAL
Bm1_01320	Inositol polyphosphate kinase family protein	GO:0008440; GO:0016301	460	77	127	1973	166	394	776	0.47485	Q4
Bm1_01325	hypothetical protein		574	454	647	1646	757	292	832	0.631749	Q3
Bm1_01330	rho guanine nucleotide exchange factor 12	GO:0005515	42	1	1	153	24	26	8	0.860074	Q2
Bm1_01335	T-cell receptor beta chain ANA 11	GO:0004872	2	0	5	0	3	3	6	0.99002	Q2
Bm1_01340	hypothetical protein		0	0	0	3	2	11	0	1.42579	Q1	MALE
Bm1_01345	hypothetical protein		0	0	0	0	0	0	0
Bm1_01350	RE33889p	GO:0005515; GO:0005622; GO:0008270	160	56	85	222	55	187	487	0.605473	Q3
Bm1_01355	hypothetical protein	GO:0005515	5	3	2	30	1	138	1	1.6516	Q1	MALE	AM		MA
Bm1_01360	60S ribosomal protein L10	GO:0003735; GO:0005622; GO:0005840; GO:0006412	6	1	4	20	6	7	4	0.531488	Q3
Bm1_01365	hypothetical protein		54	6	41	184	24	25	66	0.58003	Q3
Bm1_01370	alpha-1,3-mannosyltransferase	GO:0009058; GO:0016740; GO:0016757	28	13	10	333	23	52	74	0.543342	Q3
Bm1_01375	hypothetical protein		2	1	0	134	0	4	0	2.05829	Q1	LATE LARVAL					L3
Bm1_01380	hypothetical protein	GO:0000166; GO:0003676	116	20	24	245	44	179	49	0.47485	Q4
Bm1_01385	hypothetical protein		4	0	0	12	0	1	0	0.951076	Q2
Bm1_01390	hypothetical protein		116	0	0	39	17	3	64	1.6516	Q1	FEMALE/EGGS	AF		EE			GERMLINE
Bm1_01395	hypothetical protein		5	0	0	0	0	0	1	1.05144	Q1	FEMALE/EGGS						GERMLINE
Bm1_01400	hypothetical protein		0	0	0	1	0	0	0	0.860074	Q2
Bm1_01405	rRNA promoter binding protein		0	0	0	0	0	0	0
Bm1_01410	hypothetical protein		0	0	0	0	0	0	0
Bm1_01415	hypothetical protein		70	16	14	302	42	152	40	0.519815	Q3
Bm1_01420	hypothetical protein		876	127	303	1941	345	1566	1625	0.519815	Q3
Bm1_01425	hypothetical protein	GO:0055085	164	87	20	2483	207	281	23	0.93217	Q2		AM
Bm1_01430	Protein kinase domain containing protein	GO:0004672; GO:0004674; GO:0005524; GO:0006468; GO:0016301	172	0	4	37	6	97	284	1.58291	Q1	FEMALE/EGGS						GERMLINE
Bm1_01435	cell division control protein 2 homolog	GO:0000166; GO:0004672; GO:0004674; GO:0005524; GO:0006468; GO:0051301	976	24	34	235	128	782	1653	1.05144	Q1
Bm1_01440	Uncharacterized hematopoietic stem/progenitor cells protein MDS029	GO:0043231; GO:0051537	139	98	62	995	126	466	292	0.496995	Q3
Bm1_01445	tRNA (guanine-N(7)-)-methyltransferase	GO:0000049; GO:0003723; GO:0005634; GO:0006400; GO:0008033; GO:0008168; GO:0008176; GO:0016740	318	119	232	687	165	616	347	0.496995	Q3
Bm1_01450	dnaK protein	GO:0000166; GO:0005524	769	129	264	1112	312	449	1432	0.508318	Q3
Bm1_01455	Ser/Thr protein phosphatase family protein	GO:0004721; GO:0016787	1	0	1	0	0	624	0	4.83048	Q1	MALE	AM		MA
Bm1_01460	Beta-glucuronidase precursor	GO:0003824; GO:0004553; GO:0005975; GO:0043169	48	21	12	668	58	38	10	0.826006	Q2
Bm1_01465	cuticular collagen Bmcol-2		63	0	5	10196	90	43	134	2.48603	Q1	LATE LARVAL					L3
Bm1_01470	Immunoglobulin I-set domain containing protein		2312	129	178	1041	375	1458	782	0.58003	Q3
Bm1_01475	Zinc finger, C2H2 type family protein	GO:0003676; GO:0005622; GO:0008270	18	2	12	14	1	2	23	0.913627	Q2
Bm1_01480	hypothetical protein	GO:0003677	994	72	148	712	223	2211	1100	0.730901	Q2
Bm1_01485	Dynamin	GO:0000166; GO:0003924; GO:0005525	1603	501	309	3003	575	659	866	0.442834	Q4
Bm1_01490	hypothetical protein	GO:0005198; GO:0007155; GO:0031012	532	130	163	2824	1410	411	307	0.716005	Q2
Bm1_01495	hypothetical protein		0	0	0	0	0	0	0
Bm1_01500	hypothetical protein		26	11	3	10	9	27	2	0.809436	Q2		AM
Bm1_01505	hypothetical protein		1	0	0	9	0	0	0	0.99002	Q2
Bm1_01510	phosphoribosyl pyrophosphate synthetase-associated protein, putative		159	69	33	684	66	270	63	0.531488	Q3
Bm1_01515	hypothetical protein		1017	113	309	3248	998	1018	1989	0.531488	Q3
Bm1_01520	GRAM domain containing protein		685	116	195	878	171	568	623	0.442834	Q4
Bm1_01525	hypothetical protein	GO:0005515; GO:0008270; GO:0046872	113	57	14	525	37	143	84	0.543342	Q3
Bm1_01530	Divalent cation transporter family protein	GO:0006812; GO:0008324	321	124	60	874	96	249	160	0.45335	Q4
Bm1_01535	2-amino-3-ketobutyrate coenzyme A ligase, mitochondrial precursor	GO:0003824; GO:0008890; GO:0009058; GO:0016769; GO:0016874; GO:0030170	153	30	20	901	115	75	78	0.58003	Q3
Bm1_01540	proline oxidase, mitochondrial precursor	GO:0004657; GO:0006537; GO:0006562; GO:0055114	575	400	512	1130	243	200	603	0.672817	Q2
Bm1_01545	Dual specificity mitogen-activated protein kinase kinase 7. -TRUNCATED-	GO:0000166; GO:0004672; GO:0005524; GO:0006468; GO:0016301	64	19	13	686	68	61	17	0.716005	Q2
Bm1_01550	microfilariae surface-associated protein		204	60	46	1869	12	110	44	0.913627	Q2						L3
Bm1_01555	hypothetical protein	GO:0005515	951	160	123	1042	258	226	1005	0.519815	Q3
Bm1_01560	hypothetical protein	GO:0005509; GO:0016020	736	163	176	1038	171	244	1190	0.543342	Q3
Bm1_01565	Mitochondrial carrier protein	GO:0005488; GO:0005743; GO:0006810; GO:0016020; GO:0016021; GO:0055085	1061	279	250	2842	714	1172	507	0.432469	Q4
Bm1_01570	hypothetical protein		152	33	21	26	134	164	36	0.826006	Q2						L4
Bm1_01575	TraB family protein		473	89	85	1515	300	590	420	0.432469	Q4
Bm1_01580	fatty acid elongation protein 3	GO:0016021	513	312	111	8650	1043	994	685	0.68697	Q2
Bm1_01585	fatty acid elongation protein 3	GO:0016021	817	780	471	11259	1751	1566	1526	0.55538	Q3
Bm1_01590	Nuclear hormone receptor family member nhr-19	GO:0003677; GO:0003700; GO:0003707; GO:0004872; GO:0004879; GO:0005634; GO:0006350; GO:0006355; GO:0008270; GO:0043565; GO:0045449; GO:0046872	42	5	5	156	16	11	46	0.55538	Q3
Bm1_01595	hypothetical protein		92	31	12	420	50	131	59	0.496995	Q3
Bm1_01600	hypothetical protein		119	9	15	156	46	850	66	1.13949	Q1	MALE	AM		MA
Bm1_01605	hypothetical protein	GO:0003824; GO:0005488; GO:0008152	164	53	15	690	103	323	45	0.645213	Q2		AM
Bm1_01610	hypothetical protein	GO:0005515	193	12	50	357	40	144	508	0.701364	Q2
Bm1_01615	40S ribosomal protein S24	GO:0000166; GO:0003735; GO:0005622; GO:0005840; GO:0006412	153	61	82	929	40	273	51	0.605473	Q3
Bm1_01620	hypothetical protein		13	0	2	0	2	2	3	0.877589	Q2
Bm1_01625	hypothetical protein		77	2	22	5	25	5	81	1.11677	Q1		AF		EE		L4	GERMLINE
Bm1_01630	hypothetical protein		0	0	0	2	0	1	4	0.951076	Q2
Bm1_01635	unknown	GO:0003676; GO:0003677; GO:0015074	0	0	0	0	0	0	0
Bm1_01640	hypothetical protein		0	0	0	0	0	0	0
Bm1_01645	hypothetical protein		175	23	51	798	239	1726	274	0.93217	Q2	MALE	AM		MA
Bm1_01650	hypothetical protein	GO:0005515; GO:0005737; GO:0042325	7	2	1	260	10	37	0	1.39664	Q1	LATE LARVAL	AM
Bm1_01655	Protein kinase domain containing protein	GO:0004672; GO:0005524; GO:0006468; GO:0016301	5	0	2	1	0	476	1	3.61578	Q1	MALE	AM		MA
Bm1_01660	cytoplasmic polyadenylation element binding protein 3	GO:0003676	89	2	1	41	11	1051	229	1.96727	Q1	MALE			MA
Bm1_01665	Retinoblastoma-associated protein A domain containing protein		536	68	181	957	145	408	527	0.442834	Q4
Bm1_01670	cation efflux family protein	GO:0006812; GO:0008324; GO:0016020; GO:0055085	375	118	45	1735	179	298	75	0.59265	Q3
Bm1_01675	hypothetical protein	GO:0006811; GO:0016021	81	5	7	337	91	36	79	0.701364	Q2
Bm1_01680	hypothetical protein	GO:0005085; GO:0005622; GO:0007264	11	9	1	81	1	0	3	1.21064	Q1
Bm1_01685	Patched family protein	GO:0008158; GO:0016020; GO:0016021	54	4	2	1806	338	285	64	1.42579	Q1	LATE LARVAL			MA
Bm1_01690	Conserved oligomeric Golgi complex component 4		654	255	183	3621	692	1447	441	0.508318	Q3
Bm1_01695	RE11181p	GO:0016020	24	0	0	81	3	4	3	1.1864	Q1
Bm1_01735	UDP-N-acetylglucosamine--peptide N-acetylglucosaminyltransferase	GO:0005488; GO:0016740; GO:0016757	2403	238	533	4186	851	768	1971	0.45335	Q4
Bm1_01740	hypothetical protein		304	62	98	618	76	187	254	0.422251	Q4
Bm1_01745	S1 RNA binding domain containing protein	GO:0003723; GO:0005488; GO:0005622; GO:0005634; GO:0006396; GO:0006397	968	269	370	2493	342	763	912	0.402248	Q4
Bm1_01750	DEAD/DEAH box helicase family protein	GO:0000166; GO:0003676; GO:0004386; GO:0005524; GO:0008026; GO:0016787	101	44	29	182	47	141	35	0.508318	Q3
Bm1_01755	CG33184-PD		118	25	53	546	102	142	174	0.442834	Q4
Bm1_01760	hypothetical protein		6	0	0	10	2	89	13	1.76178	Q1	MALE			MA
Bm1_01765	Probable mitochondrial import receptor subunit TOM7-like	GO:0004872; GO:0005741; GO:0006886; GO:0015450	339	58	106	1045	314	238	103	0.519815	Q3
Bm1_01770	Lin1-like protein		178	61	249	224	150	92	2337	1.16269	Q1	FEMALE/EGGS	AF	AF				SOMATIC
Bm1_01775	ADP-ribosylation factor 1	GO:0005525	0	0	0	1	0	1	0	0.842883	Q2
Bm1_01780	hypothetical protein		20	1	1	101	7	6	15	0.701364	Q2
Bm1_01790	indoleamine 2,3-dioxygenase	GO:0016702; GO:0020037	12	0	0	176	48	102	12	1.6168	Q1		AM		MA
Bm1_01795	tRNA-Glu		0	0	0	0	0	0	0
Bm1_01800	hypothetical protein		91	58	10	262	44	168	18	0.701364	Q2		AM
Bm1_01805	60S ribosomal protein L10a	GO:0003723; GO:0003735; GO:0005622; GO:0005840; GO:0006396; GO:0006412; GO:0030529	2629	843	763	6534	1407	2555	862	0.45335	Q4
Bm1_01810	hypothetical protein		7	0	2	7	1	178	17	1.96727	Q1	MALE	AM		MA
Bm1_01815	Zinc finger, C2H2 type family protein	GO:0005622; GO:0008270	13	2	2	0	7	48	11	0.99002	Q2	MALE					L4
Bm1_01820	hypothetical protein		0	0	0	0	0	3	0	1.05144	Q1	MALE
Bm1_01825	hypothetical protein		39	8	27	378	45	79	31	0.567608	Q3
Bm1_01830	collagen protein 99		1163	132	209	559	406	112	917	0.6589	Q2		AF		EE			GERMLINE
Bm1_01835	Immunoglobulin I-set domain containing protein		10	0	0	300	27	28	20	1.48629	Q1	LATE LARVAL
Bm1_01840	Copine VIII		16	6	9	368	44	23	2	1.01008	Q1	LATE LARVAL
Bm1_01845	Copine family protein		74	29	23	928	86	70	48	0.631749	Q3
Bm1_01850	Hypothetical RING finger protein R06F6.2 in chromosome II, putative	GO:0005488; GO:0005515; GO:0008270; GO:0046872	895	225	117	2342	264	613	210	0.496995	Q3
Bm1_01855	ethanolamine-phosphate cytidylyltransferase	GO:0003824; GO:0009058; GO:0016740; GO:0016779	506	157	167	2151	331	342	558	0.422251	Q4
Bm1_01860	hypotetical protein, conserved	GO:0005515; GO:0008270; GO:0046872	2827	339	176	1991	730	3197	900	0.605473	Q3
Bm1_01865	Pol polyprotein		116	8	25	3	32	23	111	0.970356	Q2						L4
Bm1_01870	Glycerophosphoryl diester phosphodiesterase family protein	GO:0006071; GO:0006629; GO:0008081; GO:0008889	406	107	114	1899	149	193	409	0.464021	Q4
Bm1_01875	hypothetical protein		451	84	70	4598	397	555	176	0.701364	Q2
Bm1_01880	hypothetical protein		82	19	1	238	15	82	6	0.913627	Q2		AM	EE		IM
Bm1_01885	Copine family protein		180	123	47	6767	524	1304	130	0.99002	Q2		AM		MA
Bm1_01890	Surp module family protein	GO:0003723; GO:0006396	5122	849	1888	3574	1568	1826	8925	0.618505	Q3
Bm1_01895	hypothetical protein		6	0	0	1	1	0	0	1.09454	Q1
Bm1_01900	Cyclase associated protein homolog protein 1, isoform b, putative	GO:0003779; GO:0007010	117	30	29	209	335	135	129	0.730901	Q2						L4
Bm1_01905	CAP protein	GO:0003779; GO:0005488; GO:0007010	1083	269	268	10990	2445	1225	1376	0.6589	Q2
Bm1_01910	extracellular sulfatase		689	105	122	827	143	131	271	0.48584	Q3
Bm1_01915	Sulfatase family protein	GO:0003824; GO:0008152; GO:0008484	1232	200	288	1914	301	246	1617	0.55538	Q3		AF
Bm1_01920	CGI-62 protein		43	17	15	77	4	3	17	0.793164	Q2				EE			GERMLINE
Bm1_01925	Phosphoglycerate kinase	GO:0004618; GO:0005737; GO:0006096; GO:0016301; GO:0016740	3675	528	433	15274	5175	3906	2369	0.618505	Q3
Bm1_01930	6-phosphofructokinase	GO:0000166; GO:0003872; GO:0005524; GO:0005737; GO:0005945; GO:0006096; GO:0016301; GO:0016740	1912	658	538	9165	1894	1789	1839	0.442834	Q4
Bm1_01935	hypothetical protein		209	63	64	513	103	181	228	0.392456	Q4
Bm1_01940	metallo-beta-lactamase superfamily protein	GO:0016787	68	12	5	390	61	90	21	0.672817	Q2
Bm1_01945	Protein kinase domain containing protein	GO:0000166; GO:0000287; GO:0004672; GO:0004713; GO:0004715; GO:0005515; GO:0005524; GO:0005886; GO:0006468; GO:0016301; GO:0016740	915	214	275	1282	246	790	1124	0.45335	Q4
Bm1_01950	Tyrosine-protein kinase F09A5.2 in chromosome X	GO:0004672; GO:0005515; GO:0005524; GO:0006468; GO:0016301	28	12	10	302	39	63	34	0.543342	Q3
Bm1_01955	LPXTG cell wall surface anchor family protein		0	0	0	0	0	0	0
Bm1_01960	Calsequestrin, skeletal muscle isoform precursor		1	0	0	0	0	0	0	0.860074	Q2
Bm1_01965	Copper type II ascorbate-dependent monooxygenase, N-terminal domain containing protein	GO:0003824; GO:0004497; GO:0005507; GO:0009987	126	40	50	567	33	18	39	0.68697	Q2
Bm1_01970	hypothetical protein		0	0	0	0	0	0	0
Bm1_01975	rRNA promoter binding protein		0	0	0	0	0	0	0
Bm1_01980	Transcription factor		0	0	0	0	0	0	0
Bm1_01985	Senescence-associated protein		0	0	0	0	0	0	0
Bm1_01990	chitin synthase 2 (chs-2) fragment		17	0	0	32	31	92	14	1.48629	Q1	MALE
Bm1_01995	Phosphatidylcholine:ceramide cholinephosphotransferase 1, putative	GO:0016740	2	0	0	6	3	199	6	2.48603	Q1	MALE	AM		MA
Bm1_02000	hypothetical protein		0	0	3	1	0	565	0	5.0061	Q1	MALE	AM		MA
Bm1_02005	SNF7 family protein	GO:0015031	556	106	124	694	294	402	719	0.45335	Q4
Bm1_02010	spermatogenesis associated 11		41	11	10	391	41	126	12	0.716005	Q2		AM
Bm1_02015	Choline/Carnitine o-acyltransferase family protein	GO:0008415; GO:0016740	1069	397	833	9665	1406	1626	1528	0.496995	Q3
Bm1_02020	hypothetical protein		789	104	138	952	170	305	549	0.432469	Q4
Bm1_02025	Cyclin, N-terminal domain containing protein	GO:0007049; GO:0051301	318	15	29	69	93	24	2089	1.6168	Q1	FEMALE/EGGS	AF	AF	EE		L4	SOMATIC
Bm1_02030	hypothetical protein		12	0	0	3	0	1	12	1.36817	Q1	FEMALE/EGGS						GERMLINE
Bm1_02035	ThiF family protein	GO:0003824; GO:0005488; GO:0008152	619	140	229	1277	302	529	844	0.422251	Q4
Bm1_02040	Hypothetical glycine receptor like protein T20B12.9 in chromosome III	GO:0004872; GO:0005230; GO:0006810; GO:0006811; GO:0016020; GO:0016021	2	0	0	14	0	5	1	0.895437	Q2
Bm1_02045	cysteine-rich protein 1	GO:0008270; GO:0046872	269	127	106	2048	546	1526	208	0.68697	Q2		AM		MA
Bm1_02050	hypothetical protein		3	4	3	16	4	5	1	0.6589	Q2
Bm1_02055	AF17 C		10	33	40	331	57	28	1	1.16269	Q1		AM
Bm1_02060	Tropomyosin family protein		1223	561	337	12016	2407	2284	644	0.645213	Q2
Bm1_02065	Abnormal cell migration protein 10		213	17	8	493	213	104	114	0.716005	Q2
Bm1_02070	serpin	GO:0004867	0	0	0	0	0	0	0
Bm1_02075	Papain family cysteine protease containing protein	GO:0006508; GO:0008233; GO:0008234	54	341	455	8	0	12	422	2.61234	Q1	MICROFILARIAL	AF	AF				SOMATIC
Bm1_02080	hypothetical protein	GO:0005515	48	5	2	10	4	36	4	0.842883	Q2
Bm1_02085	hypothetical protein		399	4	4	122	17	50	41	1.03055	Q1	FEMALE/EGGS		EE	EE			GERMLINE
Bm1_02090	hypothetical protein		968	296	413	1498	277	354	1605	0.543342	Q3
Bm1_02095	hypothetical protein		50	0	1	228	20	199	3	1.6168	Q1	MALE	AM	EE
Bm1_02100	Cathepsin L-like precursor	GO:0004197; GO:0006508; GO:0008233; GO:0008234; GO:0016787	7	0	0	3878	0	1	0	4.83048	Q1	LATE LARVAL					L3
Bm1_02105	hypothetical protein		0	0	0	0	0	0	0
Bm1_02110	Late embryogenesis abundant protein B19.4		3	0	3	4	6	17	1	1.03055	Q1
Bm1_02115	hypothetical protein		40	1	1	9	0	12	39	1.21064	Q1	FEMALE/EGGS						GERMLINE
Bm1_02120	Thrombospondin type 1 domain containing protein		125	2	4	534	128	29	93	1.01008	Q1
Bm1_02125	Zinc finger, C2H2 type family protein	GO:0005622; GO:0008270	1	0	0	0	0	7	0	1.39664	Q1	MALE
Bm1_02130	piwi domain containing protein	GO:0003676	5	0	2	31	2	58	8	1.16269	Q1	MALE			MA
Bm1_02135	ribosomal protein L9 domain containing protein	GO:0003735; GO:0005622; GO:0005840; GO:0006412	194	16	146	527	81	192	367	0.605473	Q3					MM
Bm1_02140	Lethal protein 805, isoform d		3	0	1	33	0	3	0	1.11677	Q1
Bm1_02145	hypothetical protein		69	16	37	47	3	28	61	0.777182	Q2
Bm1_02150	MGC82072 protein		57	9	281	247	98	57	1614	1.42579	Q1	FEMALE/EGGS	AF	AF		MM		SOMATIC
Bm1_02155	Delta5 fatty acid desaturase	GO:0006629; GO:0016491; GO:0055114	20	3	49	279	82	36	236	0.913627	Q2		AF	AF		MM		SOMATIC
Bm1_02160	signal peptide peptidase family protein	GO:0004190; GO:0016021	72	36	39	1890	142	124	41	0.826006	Q2	LATE LARVAL
Bm1_02165	Endonuclease/Exonuclease/phosphatase family protein	GO:0003723; GO:0004437; GO:0004439; GO:0004519; GO:0004527; GO:0016311	855	287	371	2072	460	563	1549	0.45335	Q4
Bm1_02170	hypothetical protein	GO:0000166; GO:0000287; GO:0004012; GO:0005524; GO:0006754; GO:0015662; GO:0015914; GO:0016020; GO:0016021; GO:0016787; GO:0016820	227	120	92	4128	178	212	114	0.761483	Q2
Bm1_02175	Integrin alpha cytoplasmic region family protein	GO:0004872; GO:0007155; GO:0007229; GO:0016020; GO:0016021	655	7	16	501	199	214	554	0.877589	Q2
Bm1_02180	hypothetical protein		1	1	0	3	0	3	19	1.34038	Q1	FEMALE/EGGS		AF				SOMATIC
Bm1_02185	hypothetical protein		11	0	1	5	0	13	25	1.23543	Q1
Bm1_02190	hypothetical protein	GO:0005622; GO:0008270	17	4	5	35	7	16	10	0.442834	Q4
Bm1_02195	hypothetical protein		30	0	0	52	1	4	0	1.54988	Q1			EE
Bm1_02205	hypothetical protein		282	15	35	469	68	102	214	0.508318	Q3
Bm1_02210	Glycosylation related protein 12, isoform	GO:0000139; GO:0003827; GO:0006487	104	11	16	487	73	72	102	0.519815	Q3
Bm1_02215	Protein kinase domain containing protein	GO:0000166; GO:0004672; GO:0005524; GO:0006468; GO:0016301	10	3	3	37	11	374	8	1.6516	Q1	MALE	AM		MA
Bm1_02220	Ubiquitin carboxyl-terminal hydrolase family protein	GO:0004221; GO:0006511; GO:0008233; GO:0008234; GO:0016787	943	137	172	1779	455	736	1119	0.432469	Q4
Bm1_02225	hypothetical protein	GO:0005488; GO:0005515; GO:0006886; GO:0016192; GO:0030117	1664	110	212	376	159	560	2134	0.809436	Q2
Bm1_02230	Voltage-gated calcium channel, P/Q-type, alpha subunit. C. elegans unc-2 ortholog	GO:0005216; GO:0006810; GO:0006811; GO:0016020; GO:0016021; GO:0055085	23	17	7	298	31	23	7	0.746058	Q2
Bm1_02235	tRNA-Thr		1	0	0	6	2	0	0
Bm1_02240	Globin family protein	GO:0005344; GO:0005506; GO:0006810; GO:0015671; GO:0019825; GO:0020037	41	2	1	1324	164	56	41	1.48629	Q1	LATE LARVAL
Bm1_02245	hypothetical protein	GO:0055085	404	168	81	1449	129	285	272	0.464021	Q4
Bm1_02250	hypothetical protein		3	0	0	0	0	2	8	1.13949	Q1
Bm1_02255	Zinc finger, C2H2 type family protein	GO:0003676; GO:0005622; GO:0008270	2	29	8	30	4	37	1	1.34038	Q1	MICROFILARIAL	AM		MA
Bm1_02260	LD06138p		799	322	330	1608	257	486	1922	0.55538	Q3
Bm1_02265	MGC69076 protein	GO:0005856; GO:0006909	11	0	6	20	6	24	54	0.951076	Q2
Bm1_02270	OTU-like cysteine protease family protein	GO:0008233	128	48	25	397	88	95	61	0.464021	Q4
Bm1_02275	RNA polymerase II transcriptional coactivator	GO:0003677; GO:0003713; GO:0005488; GO:0006355	246	73	23	613	133	294	56	0.567608	Q3
Bm1_02285	LD48059p		0	0	0	0	0	0	0
Bm1_02290	hypothetical protein		0	0	0	0	0	0	0
Bm1_02295	rRNA promoter binding protein		0	0	0	0	0	0	0
Bm1_02300	hypothetical protein		24	3	3	7	1	1	0	1.07277	Q1			EE	EE			GERMLINE
Bm1_02305	Kunitz/Bovine pancreatic trypsin inhibitor domain containing protein	GO:0004867	35	1	3	2703	312	104	86	1.68734	Q1	LATE LARVAL
Bm1_02310	hypothetical protein	GO:0004721; GO:0004725; GO:0006470; GO:0016311; GO:0016787; GO:0016791	1	0	0	0	0	32	0	2.74814	Q1	MALE	AM		MA
Bm1_02315	hypothetical protein		7	8	1	83	16	17	1	0.895437	Q2
Bm1_02320	Protein kinase domain containing protein	GO:0000166; GO:0004672; GO:0004674; GO:0005524; GO:0006468; GO:0016301; GO:0016740; GO:0046872	612	76	78	1402	255	185	162	0.496995	Q3
Bm1_02325	Immunoglobulin I-set domain containing protein		14	3	4	185	30	33	28	0.645213	Q2
Bm1_02330	von Willebrand factor type C domain containing protein	GO:0004857; GO:0004867	254	40	17	613	100	514	111	0.631749	Q3
Bm1_02335	hypothetical protein		0	0	0	0	0	0	0
Bm1_02340	hypothetical protein		49	20	21	403	76	9	15	0.809436	Q2
Bm1_02345	hypothetical protein		137	15	19	933	105	68	49	0.672817	Q2
Bm1_02350	tRNA-Leu		33	3	11	8	22	0	12				AF		EE		L4	GERMLINE
Bm1_02355	hypothetical protein		0	0	0	0	0	0	2	0.951076	Q2
Bm1_02360	hypothetical protein		188	10	0	772	23	13	14	1.45567	Q1	LATE LARVAL		EE	EE		L3	GERMLINE
Bm1_02365	hypothetical protein	GO:0005488; GO:0006508; GO:0008237; GO:0008270; GO:0019370	13	15	2	481	20	28	1	1.26077	Q1	LATE LARVAL	AM
Bm1_02370	dihydrouridine synthase domain containing protein	GO:0003725; GO:0003824; GO:0005622; GO:0008033; GO:0008152; GO:0017150; GO:0050660; GO:0055114	365	68	103	644	111	132	306	0.432469	Q4
Bm1_02375	hypothetical protein		178	23	30	144	23	37	97	0.519815	Q3
Bm1_02380	SPRY domain containing protein		620	127	158	493	117	234	586	0.508318	Q3
Bm1_02385	DnaJ domain containing protein	GO:0031072	114	17	47	311	27	54	79	0.47485	Q4
Bm1_02390	hypothetical protein		1	1	0	1	2	2	0	0.809436	Q2
Bm1_02395	hypothetical protein		145	31	32	658	69	13	84	0.6589	Q2				EE			GERMLINE
Bm1_02400	hypothetical protein		1	1	3	255	86	20	13	1.45567	Q1	LATE LARVAL			MA
Bm1_02405	fidgetin protein	GO:0005524	0	0	0	19	0	1	0	1.36817	Q1	LATE LARVAL
Bm1_02410	hypothetical protein		1	1	1	5	3	6	1	0.6589	Q2
Bm1_02415	G-patch domain containing protein	GO:0003676; GO:0005622; GO:0008270	45	16	31	129	11	259	31	0.793164	Q2	MALE	AM		MA
Bm1_02420	ATPase, AAA family protein	GO:0000166; GO:0005524; GO:0017111	311	106	105	685	140	1330	259	0.645213	Q2
Bm1_02425	hypothetical protein	GO:0005215; GO:0006810; GO:0016020; GO:0016021; GO:0022891; GO:0055085	0	0	0	7	0	3	0	0.970356	Q2
Bm1_02430	SAP1 protein		19	11	0	119	1	67	0	1.68734	Q1		AM	EE			L3
Bm1_02435	G-patch domain containing protein	GO:0003676; GO:0005622; GO:0008270	240	94	75	777	170	432	166	0.442834	Q4
Bm1_02440	hypothetical protein		21	4	1	265	4	8	13	0.970356	Q2	LATE LARVAL					L3
Bm1_02445	Pin1-type peptidyl-prolyl cis-trans isomerase, BmPin1	GO:0003755; GO:0005515; GO:0006457; GO:0016853	206	46	13	473	120	157	101	0.519815	Q3
Bm1_02450	kinesin like protein KLP-4		65	28	29	951	167	245	63	0.672817	Q2
Bm1_02455	WW domain containing protein	GO:0005515	80	23	7	2669	99	118	45	1.13949	Q1	LATE LARVAL
Bm1_02460	Not1 N-terminal domain, CCR4-Not complex component family protein	GO:0005634; GO:0030528; GO:0045449	3092	305	663	1925	731	932	3761	0.58003	Q3
Bm1_02465	tRNA-Val		0	0	0	0	0	0	0
Bm1_02470	BED zinc finger family protein	GO:0003677	28	10	7	73	3	9	39	0.605473	Q3
Bm1_02475	hypothetical protein		0	0	0	1	0	0	0	0.860074	Q2
Bm1_02480	tRNA-dihydrouridine synthase 4	GO:0003824; GO:0008033; GO:0008152; GO:0017150; GO:0050660; GO:0055114	190	66	138	293	64	72	554	0.68697	Q2		AF
Bm1_02485	Potential global transcription activator SNF2L	GO:0003676; GO:0003677; GO:0004386; GO:0005524; GO:0005634; GO:0006338; GO:0016585; GO:0016818; GO:0031491; GO:0043044	3286	566	900	4265	1058	1847	3188	0.432469	Q4
Bm1_02490	linker histone H1 and H5 family protein	GO:0000786; GO:0003677; GO:0005634; GO:0005694; GO:0006334	92	1	2	69	8	84	40	0.895437	Q2
Bm1_02495	histone H3	GO:0000786; GO:0003677; GO:0005634; GO:0005694; GO:0006334	54	7	4	16	21	131	47	0.826006	Q2
Bm1_02500	hypothetical protein		30	32	14	51	8	23	5	0.826006	Q2
Bm1_02505	histone H2A	GO:0000786; GO:0003677; GO:0005634; GO:0005694; GO:0006334	8	7	10	53	0	8	2	1.01008	Q1						L3
Bm1_02510	histone H2B 2	GO:0000786; GO:0003677; GO:0005634; GO:0005694; GO:0006334	5	3	6	26	2	5	1	0.701364	Q2
Bm1_02515	histone H4	GO:0000786; GO:0003677; GO:0005634; GO:0005694; GO:0006334	7753	4878	8221	5879	1623	6659	1956	0.877589	Q2	MICROFILARIAL
Bm1_02520	1300013D05Rik protein		398	60	82	502	179	549	374	0.464021	Q4
Bm1_02525	hypothetical protein		1013	38	59	199	135	874	1233	0.895437	Q2
Bm1_02530	hypothetical protein	GO:0005789; GO:0016758	98	21	9	427	21	116	16	0.672817	Q2		AM
Bm1_02535	transcriptional activator RF2a		16	3	19	0	5	1	130	1.72405	Q1	FEMALE/EGGS	AF	AF				SOMATIC
Bm1_02540	hypothetical protein		39	6	27	36	16	3	229	1.16269	Q1	FEMALE/EGGS	AF	AF	EE			SOMATIC
Bm1_02545	hypothetical protein		4257	586	756	3038	1178	1517	3851	0.496995	Q3
Bm1_02550	striated muscle activator of Rho-dependent signaling		0	0	0	0	0	0	0
Bm1_02555	hypothetical protein		208	34	48	303	53	41	103	0.48584	Q3
Bm1_02560	Sodium/calcium exchanger protein	GO:0005432; GO:0006816; GO:0007154; GO:0016020; GO:0016021; GO:0055085	86	12	7	195	16	52	20	0.519815	Q3
Bm1_02565	40S ribosomal protein S12	GO:0003735; GO:0005622; GO:0005840; GO:0006412	0	0	1	7	0	0	1	0.877589	Q2
Bm1_02570	hypothetical protein	GO:0003735; GO:0005622; GO:0005840; GO:0006412	204	39	111	545	109	155	721	0.605473	Q3
Bm1_02575	hypothetical protein		161	15	27	1138	186	35	166	0.761483	Q2
Bm1_02580	PPE FAMILY PROTEIN		0	0	0	0	0	1	0	0.860074	Q2
Bm1_02585	b52-prov protein		1	0	0	2	0	101	0	3.41154	Q1	MALE	AM		MA
Bm1_02590	106 kDa O-GlcNAc transferase-interacting protein	GO:0016740	53	25	8	473	70	183	10	0.809436	Q2		AM
Bm1_02595	CDP-alcohol phosphatidyltransferase family protein	GO:0008654; GO:0016020; GO:0016740; GO:0016780	64	21	19	1409	62	62	19	0.913627	Q2	LATE LARVAL
Bm1_02600	hypothetical protein		542	19	79	716	177	643	697	0.645213	Q2
Bm1_02605	hypothetical protein		4	0	0	4	1	7	0	0.93217	Q2
Bm1_02610	hypothetical protein	GO:0005856	157	34	31	864	111	267	42	0.59265	Q3
Bm1_02615	Paramyosin, identical		81	109	16	2871	892	388	17	1.34038	Q1	LATE LARVAL	AM			IM
Bm1_02620	hypothetical protein		3	1	1	2	0	0	0	0.842883	Q2
Bm1_02625	Zinc finger in N-recognin family protein	GO:0004842; GO:0008270	69	17	31	279	35	44	192	0.531488	Q3
Bm1_02630	hypothetical protein		287	66	51	1071	131	427	397	0.45335	Q4
Bm1_02635	LOC398445 protein		564	114	134	1070	264	531	531	0.392456	Q4
Bm1_02640	Tubulin beta chain	GO:0000166; GO:0003924; GO:0005198; GO:0005525; GO:0005874; GO:0007017; GO:0007018; GO:0043234; GO:0051258	6	3	0	167	42	33	0	1.6516	Q1	LATE LARVAL	AM
Bm1_02645	hypothetical protein		25	0	0	28	0	6	0	1.6516	Q1			EE
Bm1_02650	hypothetical protein		305	110	51	4284	348	377	63	0.842883	Q2
Bm1_02655	RIKEN cDNA 1110057H19		130	8	7	293	23	53	5	0.777182	Q2		AM	EE
Bm1_02660	erythroblast macrophage protein EMP		572	109	84	692	111	367	343	0.432469	Q4
Bm1_02665	gag protein		0	0	0	0	0	0	0
Bm1_02670	collagen		1993	0	0	0	0	11	4258	5.0061	Q1	FEMALE/EGGS	AF		EE			GERMLINE
Bm1_02675	GYF domain containing protein		204	56	27	590	126	166	80	0.47485	Q4
Bm1_02680	Paf1 family protein		363	59	79	588	143	224	540	0.464021	Q4
Bm1_02685	Hypothetical 45.4 kDa protein in thiaminase I 5'region, putative	GO:0003824; GO:0008152	177	110	73	653	228	728	214	0.55538	Q3
Bm1_02690	RNA binding motif protein	GO:0000166; GO:0003676	72	8	23	127	13	37	61	0.47485	Q4
Bm1_02695	Zinc carboxypeptidase family protein	GO:0004180; GO:0004181; GO:0006508; GO:0008270	123	12	3	107	11	30	64	0.645213	Q2
Bm1_02700	hypothetical protein		28	4	1	170	34	8	6	0.895437	Q2	LATE LARVAL
Bm1_02705	probable aldose 1-epimerase-like protein		1	0	0	0	0	0	0	0.860074	Q2
Bm1_02710	kinesin-like protein KIF3A	GO:0000166; GO:0003774; GO:0003777; GO:0005524; GO:0005874; GO:0007018	222	100	164	630	121	277	340	0.464021	Q4
Bm1_02715	hypothetical protein		9	1	3	2	1	1	5	0.730901	Q2
Bm1_02720	hypothetical protein		64	15	16	482	14	59	290	0.761483	Q2
Bm1_02725	T-box protein 2	GO:0003700; GO:0005634; GO:0006355; GO:0045449	29	4	2	119	10	5	0	0.970356	Q2			EE
Bm1_02730	chaperone-activity of bc1 complex-like, mitochondrial		797	205	272	2172	358	1396	530	0.442834	Q4
Bm1_02735	Variant SH3 domain containing protein	GO:0005509	1932	526	838	3711	1106	1980	2163	0.412179	Q4
Bm1_02740	hypothetical protein	GO:0005089; GO:0005622; GO:0035023	191	20	18	830	84	222	18	0.730901	Q2		AM	EE
Bm1_02745	hypothetical protein		194	15	28	918	92	97	84	0.567608	Q3
Bm1_02750	Lectin C-type domain containing protein	GO:0005488	48	0	0	541	8	0	9	2.36826	Q1	LATE LARVAL			EE		L3	GERMLINE
Bm1_02755	Predicted DNA repair exonuclease	GO:0004527; GO:0016787	51	10	6	190	5	16	17	0.618505	Q3
Bm1_02760	Neurotransmitter-gated ion-channel ligand binding domain containing protein	GO:0005230; GO:0006810; GO:0006811; GO:0016020; GO:0016021	71	137	43	5557	488	324	385	0.951076	Q2	LATE LARVAL		AF				SOMATIC
Bm1_02765	Galactosyltransferase family protein	GO:0005975; GO:0016740; GO:0016757	1	3	2	54	0	11	1	1.09454	Q1						L3
Bm1_02770	Galactosyltransferase family protein	GO:0005975; GO:0016740; GO:0016757	368	21	22	848	101	168	260	0.55538	Q3
Bm1_02775	1,4-alpha-glucan branching enzyme	GO:0003824; GO:0003844; GO:0004553; GO:0005975; GO:0016740; GO:0016757; GO:0043169	309	115	97	6343	1081	857	394	0.793164	Q2	LATE LARVAL
Bm1_02780	hypothetical protein		67	1	5	3509	682	505	61	1.76178	Q1	LATE LARVAL	AM		MA
Bm1_02785	WLPL439		18	8	6	423	19	53	6	0.877589	Q2		AM
Bm1_02790	wnt family protein	GO:0004871; GO:0005576; GO:0005578; GO:0007223; GO:0007275; GO:0016055	424	25	4	173	19	30	12	1.07277	Q1	FEMALE/EGGS		EE	EE			GERMLINE
Bm1_02795	hypothetical protein		0	0	0	4	1	3	0	0.842883	Q2
Bm1_02800	Histone H2B 2	GO:0000786; GO:0003677; GO:0005634; GO:0005694; GO:0006334	86	0	3	18	4	827	147	2.25818	Q1	MALE			MA
Bm1_02805	hypothetical protein	GO:0005869; GO:0007017	181	56	34	966	165	354	197	0.48584	Q3
Bm1_02810	glycosyl transferase, group 2 family protein	GO:0005529; GO:0005794; GO:0016020; GO:0016021; GO:0016740; GO:0016757	587	67	171	1328	304	395	736	0.45335	Q4
Bm1_02815	Amino acid permease family protein	GO:0006810; GO:0016020; GO:0055085	0	0	1	13	0	0	4	1.03055	Q1
Bm1_02820	EGF-like domain containing protein		0	0	0	2	1	0	3	0.877589	Q2
Bm1_02825	Hypothetical 42.9 kDa protein R74.6 in chromosome III	GO:0006412	1	0	0	181	0	1	0	2.89455	Q1	LATE LARVAL					L3
Bm1_02830	Kelch motif family protein		4	0	0	0	0	183	0	3.96024	Q1	MALE	AM		MA
Bm1_02835	hypothetical protein		139	4	17	21	2	108	103	1.05144	Q1
Bm1_02840	hypothetical protein		1	3	0	5	0	0	0	1.2867	Q1	MICROFILARIAL
Bm1_02865	hypothetical protein		91	33	13	3041	87	151	21	1.16269	Q1	LATE LARVAL	AM				L3
Bm1_02870	T-cell receptor beta chain ANA 11	GO:0004872	1	0	0	0	2	0	0	0.970356	Q2
Bm1_02875	protein F52E1.8	GO:0003993	0	0	0	1	0	0	0	0.860074	Q2
Bm1_02885	hypothetical protein		0	10	0	0	5	10	0	2.15507	Q1	MICROFILARIAL
Bm1_02890	hypothetical protein		0	0	0	0	0	0	0
Bm1_02900	hypothetical protein		33	12	10	60	6	1	29	0.761483	Q2		AF		EE			GERMLINE
Bm1_02905	hypothetical protein		62	3	5	301	30	23	11	0.746058	Q2
Bm1_02910	hypothetical protein		2	0	0	12	1	1	1	0.730901	Q2
Bm1_02915	hypothetical protein		0	0	0	10	0	0	0	1.1864	Q1	LATE LARVAL
Bm1_02920	hypothetical protein		1	0	12	1	1	0	0	2.42613	Q1	MICROFILARIAL
Bm1_02925	hypothetical protein (pseudogene)		0	0	0	0	0	0	0
Bm1_02930	Cuticle collagen 14		0	1	1	2	0	0	0	0.913627	Q2
Bm1_02935	nuclear cap binding protein subunit 2	GO:0000166; GO:0003676	670	99	430	922	274	373	2835	0.793164	Q2		AF
Bm1_02940	Glycine-rich cell wall structural protein 1 precursor		21	0	1	24	356	318	35	2.2058	Q1	LATE LARVAL	AM		MA		L4
Bm1_02945	heparan 6-O sulfotransferase HST-6	GO:0008146; GO:0016021; GO:0016051; GO:0016740	24	0	8	71	6	9	10	0.746058	Q2
Bm1_02950	CGI-146 protein		119	26	21	344	66	151	159	0.442834	Q4
Bm1_02955	hypothetical protein		22	8	4	154	22	35	29	0.508318	Q3
Bm1_02960	hypothetical protein		418	56	95	873	207	220	793	0.519815	Q3
Bm1_02965	hypothetical protein		0	0	1	1	0	85	0	3.51135	Q1	MALE	AM		MA
Bm1_02970	S-antigen protein precursor		164	3	9	3	1	554	89	1.96727	Q1	MALE	AM
Bm1_02975	hypothetical protein		92	1	49	2	4	3759	50	2.97214	Q1	MALE	AM		MA	MM
Bm1_02980	hypothetical protein		19	2	2	56	9	3	11	0.567608	Q3
Bm1_02985	reticulocyte binding-like protein 2b		58	15	26	63	33	34	96	0.519815	Q3
Bm1_02990	protein unc-52	GO:0007155; GO:0031012	497	30	13	3965	2259	249	142	1.45567	Q1	LATE LARVAL
Bm1_02995	Immunoglobulin I-set domain containing protein		131	22	8	1543	783	64	62	1.34038	Q1	LATE LARVAL
Bm1_03000	TPR Domain containing protein	GO:0005488	24	0	1	130	9	15	12	0.913627	Q2
Bm1_03005	Ser/Thr protein phosphatase family protein	GO:0004721; GO:0004722; GO:0005509; GO:0016787; GO:0046872	98	29	39	1054	115	87	35	0.6589	Q2
Bm1_03010	PRO0477p		87	38	24	253	43	134	61	0.442834	Q4
Bm1_03015	hypothetical protein		90	111	5	94	2	1	3	1.92376	Q1	MICROFILARIAL		EE	EE	IM		GERMLINE
Bm1_03025	hypothetical protein		0	0	0	0	0	0	0
Bm1_03030	hypothetical protein		0	0	0	0	0	0	0
Bm1_03035	hypothetical protein		0	0	0	0	0	0	0
Bm1_03040	hypothetical protein		0	0	0	0	0	0	0
Bm1_03045	Nematode cuticle collagen N-terminal domain containing protein	GO:0042302	18	8	6	22029	19957	725	1246	2.81994	Q1	LATE LARVAL		AF	MA			SOMATIC
Bm1_03050	hypothetical protein		0	2	2	20	1	3	0	0.877589	Q2
Bm1_03055	hypothetical protein		0	0	0	0	0	0	0
Bm1_03060	G protein-coupled receptor F59B2.13	GO:0004872	8	1	0	43	2	2	2	0.809436	Q2
Bm1_03065	cuticlin, cut-1 fragment		0	0	0	0	0	2	0	0.93217	Q2
Bm1_03070	tRNA-Ser		0	0	0	0	0	0	0
Bm1_03075	Methyltransferase-like protein	GO:0008168; GO:0016740	259	47	86	400	128	385	616	0.543342	Q3
Bm1_03080	hypothetical protein	GO:0005488	226	70	52	713	93	283	133	0.432469	Q4
Bm1_03085	glutamyl-tRNA synthetase	GO:0000166; GO:0004812; GO:0004818; GO:0005524; GO:0005737; GO:0006412; GO:0016874; GO:0016876; GO:0043039	186	24	72	309	60	157	109	0.442834	Q4
Bm1_03090	RNA binding motif protein	GO:0000166; GO:0003676	91	35	19	223	41	135	39	0.48584	Q3
Bm1_03095	Hypothetical 11.0 kDa protein in FAA3-MAS3 intergenic region, putative	GO:0005737; GO:0008033	0	0	0	4	0	0	0	0.895437	Q2
Bm1_03100	Major intrinsic protein	GO:0005215; GO:0006810; GO:0016020; GO:0016021	12	0	1	24	4	26	11	0.793164	Q2
Bm1_03105	Hypothetical 11.0 kDa protein in FAA3-MAS3 intergenic region, putative	GO:0005737; GO:0008033	1	0	0	56	0	1	0	1.96727	Q1	LATE LARVAL					L3
Bm1_03110	Major intrinsic protein	GO:0005215; GO:0006810; GO:0016020; GO:0016021	8	1	1	176	37	24	68	1.03055	Q1			AF				SOMATIC
Bm1_03115	DNA repair protein Rad4 containing protein	GO:0003684; GO:0005634; GO:0006289	368	101	70	341	76	233	131	0.48584	Q3
Bm1_03120	serine/threonine kinase 12	GO:0000166; GO:0004672; GO:0004674; GO:0005524; GO:0006468; GO:0016301	460	1	9	223	89	587	373	1.23543	Q1
Bm1_03125	Animal haem peroxidase family protein	GO:0004601; GO:0006979; GO:0020037; GO:0055114	306	2	0	30	6	30	67	1.58291	Q1	FEMALE/EGGS			EE			GERMLINE
Bm1_03130	hypothetical protein		0	1	0	33	0	0	1	1.54988	Q1	LATE LARVAL
Bm1_03135	Major intrinsic protein	GO:0005215; GO:0006810; GO:0016020	4	2	0	361	38	8	3	1.68734	Q1	LATE LARVAL
Bm1_03140	Major intrinsic protein	GO:0005215; GO:0006810; GO:0016020; GO:0016021	1038	328	416	29473	5265	3209	3596	0.860074	Q2	LATE LARVAL
Bm1_03145	Cuticle collagen 7 precursor		41	11	11	21936	23523	875	473	2.81994	Q1	LATE LARVAL		AF	MA			SOMATIC
Bm1_03150	SD08653p		3	0	1	0	1	0	2	0.777182	Q2
Bm1_03155	gag protein		0	0	0	0	0	0	0
Bm1_03160	hypothetical protein		77	20	16	101	123	168	15	0.777182	Q2		AM				L4
Bm1_03165	hypothetical protein		2176	725	1645	4953	2526	5802	951	0.605473	Q3		AM
Bm1_03170	hypothetical protein		12	9	35	0	1	89	9	1.58291	Q1		AM		MA
Bm1_03175	hypothetical protein		16	35	59	1	0	280	16	2.2058	Q1		AM		MA
Bm1_03180	hypothetical protein		0	7	0	0	0	1	0	2.42613	Q1	MICROFILARIAL
Bm1_03185	gag protein		6	11	3	3	0	2	0	1.6516	Q1	MICROFILARIAL
Bm1_03190	hypothetical protein		0	0	1	4	0	0	0	0.913627	Q2
Bm1_03195	adenylyl cyclase		77	11	2	22	2	18	42	0.860074	Q2
Bm1_03200	Cell wall integrity and stress response component 2 precursor, putative		88	12	14	10	11	25	39	0.701364	Q2
Bm1_03205	hypothetical protein		6	3	0	4	9	1	0	1.23543	Q1
Bm1_03210	hypothetical protein		155	7	25	1453	209	125	159	0.809436	Q2
Bm1_03215	hypothetical protein		0	0	0	0	0	0	0
Bm1_03220	rRNA promoter binding protein		0	0	0	0	0	0	0
Bm1_03225	Transcription factor		0	0	0	0	0	0	0
Bm1_03230	hypothetical protein		0	0	0	0	0	0	0
Bm1_03235	29kDa protein from Anisakis simplex		40	33	24	5852	1150	407	393	1.34038	Q1	LATE LARVAL		AF	MA			SOMATIC
Bm1_03240	hypothetical protein		0	0	0	17	0	0	0	1.54988	Q1	LATE LARVAL
Bm1_03245	Protein kinase domain containing protein	GO:0000166; GO:0004672; GO:0004713; GO:0005515; GO:0005524; GO:0006468; GO:0016301; GO:0016740	25	1	1	530	0	2	21	1.92376	Q1	LATE LARVAL					L3
Bm1_03250	N(4)-(Beta-N-acetylglucosaminyl)-L-asparaginase	GO:0003948; GO:0016787	66	14	21	170	28	133	100	0.47485	Q4
Bm1_03255	hypothetical protein		21	4	6	435	51	60	1	1.16269	Q1	LATE LARVAL	AM
Bm1_03260	coronin 2A		8	1	2	48	4	18	1	0.701364	Q2
Bm1_03265	N-terminal acetyltransferase complex ARD1 subunit homolog, putative	GO:0008080; GO:0008152; GO:0016740	10	1	0	185	4	23	2	1.2867	Q1	LATE LARVAL					L3
Bm1_03270	hypothetical protein		2	0	0	6	2	5	1	0.746058	Q2
Bm1_03275	kinesin-II 85 kDa subunit	GO:0000166; GO:0003774; GO:0003777; GO:0005524; GO:0005874; GO:0007018	0	0	0	33	0	0	0	2.2058	Q1	LATE LARVAL
Bm1_03280	Clc-type chloride channel protein	GO:0005216; GO:0005247; GO:0006821; GO:0016020; GO:0055085	0	0	0	132	1	3	0	2.42613	Q1	LATE LARVAL					L3
Bm1_03285	hypothetical protein		1070	142	130	1384	196	891	444	0.464021	Q4
Bm1_03290	homeobox protein	GO:0003677; GO:0003700; GO:0005634; GO:0006355; GO:0030528; GO:0043565; GO:0045449	29	4	4	44	3	15	10	0.496995	Q3
Bm1_03295	Brix domain containing protein 1 homolog		309	187	121	1652	223	853	302	0.496995	Q3
Bm1_03300	hypothetical protein	GO:0016740	295	27	88	940	200	395	612	0.543342	Q3
Bm1_03305	hypothetical protein		2	0	0	5	0	0	0	0.860074	Q2
Bm1_03310	Ferm domain (protein4.1-ezrin-radixin-moesin) family protein 4-like	GO:0005488; GO:0005856	642	127	152	5313	483	852	322	0.58003	Q3
Bm1_03315	hypothetical protein	GO:0008270; GO:0046872	15	4	10	32	0	21	3	0.895437	Q2
Bm1_03320	Protein kinase domain containing protein	GO:0004672; GO:0005488; GO:0005524; GO:0006468; GO:0016301	580	93	114	1309	295	455	555	0.402248	Q4
Bm1_03325	hypothetical protein		7	4	5	407	48	43	7	1.05144	Q1	LATE LARVAL
Bm1_03330	hypothetical protein	GO:0005622; GO:0008270	5	0	0	0	3	14	6	1.11677	Q1
Bm1_03335	protein kinase C3,putative	GO:0000166; GO:0004672; GO:0004674; GO:0005524; GO:0006468; GO:0016301; GO:0016740; GO:0046872	153	44	17	379	42	154	78	0.47485	Q4
Bm1_03340	hypothetical protein		0	0	0	0	1	0	4	1.05144	Q1
Bm1_03345	hypothetical protein		49	20	24	671	58	545	3	1.21064	Q1	MALE	AM	EE	MA
Bm1_03350	hypothetical protein		126	12	40	955	299	52	554	0.877589	Q2		AF
Bm1_03355	hypothetical protein		12	4	1	63	0	3	6	0.877589	Q2						L3
Bm1_03360	hypothetical protein		105	58	35	786	64	82	37	0.59265	Q3
Bm1_03365	RanBP1 domain containing protein	GO:0046907	356	79	156	1177	232	558	572	0.432469	Q4
Bm1_03370	LD15209p	GO:0003676; GO:0008270	216	43	24	894	124	180	174	0.47485	Q4
Bm1_03375	gag protein		9	1	1	0	0	2	5	0.809436	Q2
Bm1_03380	hypothetical protein		0	0	0	0	1	2	1	0.809436	Q2
Bm1_03385	'Cold-shock' DNA-binding domain containing protein	GO:0003676; GO:0003677; GO:0006355	398	0	8	140	43	1209	2354	2.15507	Q1	FEMALE/EGGS		AF				SOMATIC
Bm1_03390	hypothetical protein		3	0	0	3	1	6	0	0.895437	Q2
Bm1_03395	dynein heavy chain isotype 1B	GO:0003777; GO:0007018; GO:0030286	36	6	7	56	7	16	2	0.618505	Q3			EE
Bm1_03400	KIAA1997 protein		150	30	36	103	12	19	43	0.672817	Q2
Bm1_03405	hypothetical protein		66	30	14	67	7	22	36	0.631749	Q3
Bm1_03410	ephrin receptor 1 precursor	GO:0004672; GO:0004713; GO:0004872; GO:0005515; GO:0005524; GO:0006468	585	36	23	765	256	128	220	0.618505	Q3
Bm1_03415	protein-tyrosine phosphatase Lar-like precursor	GO:0004725; GO:0016787	144	23	12	59	12	38	72	0.618505	Q3
Bm1_03420	Integrin alpha pat-2 precursor	GO:0004872; GO:0007155; GO:0007229; GO:0008305; GO:0016020; GO:0016021	163	53	51	832	256	269	67	0.58003	Q3
Bm1_03425	hypothetical protein	GO:0005622	71	1	8	339	12	17	26	0.842883	Q2
Bm1_03430	dihydrolipoamide S-acetyltransferase precursor	GO:0016740; GO:0031405	199	164	32	8805	402	878	117	1.09454	Q1	LATE LARVAL	AM
Bm1_03435	hypothetical protein		148	6	47	89	12	4	103	0.951076	Q2		AF		EE			GERMLINE
Bm1_03440	hypothetical protein		38	19	18	748	65	82	51	0.645213	Q2
Bm1_03445	hypothetical protein		12	8	26	155	27	49	21	0.605473	Q3
Bm1_03450	hypothetical protein	GO:0003677; GO:0003700; GO:0005634; GO:0006355; GO:0043565; GO:0046983	136	24	52	563	160	455	378	0.58003	Q3
Bm1_03455	hypothetical protein		26	10	14	87	27	34	19	0.464021	Q4
Bm1_03460	hypothetical protein		0	0	0	0	0	0	0
Bm1_03470	Dopey, N-terminal domain containing protein		3	3	1	0	1	5	2	0.746058	Q2
Bm1_03475	hypothetical protein		0	0	0	0	0	0	0
Bm1_03480	hypothetical protein		0	0	0	0	0	0	0
Bm1_03485	reverse transcriptase	GO:0003723; GO:0003964; GO:0006278	13	1	4	8	0	0	1	1.09454	Q1
Bm1_03490	KH domain containing protein	GO:0003723	13	1	22	37	12	9	22	0.777182	Q2					MM
Bm1_03495	Kunitz/Bovine pancreatic trypsin inhibitor domain containing protein	GO:0004867; GO:0008233	34	10	8	170	24	21	9	0.55538	Q3
Bm1_03500	hypothetical protein		0	0	0	0	0	0	0
Bm1_03505	hypothetical protein		0	0	0	0	0	0	0
Bm1_03510	hypothetical protein		0	1	1	27	11	0	2	1.1864	Q1	LATE LARVAL
Bm1_03515	Kunitz/Bovine pancreatic trypsin inhibitor domain containing protein	GO:0004867	1048	1	1	31	3	30	245	2.15507	Q1	FEMALE/EGGS	AF		EE			GERMLINE
Bm1_03520	Kunitz/Bovine pancreatic trypsin inhibitor domain containing protein	GO:0004867	2560	3	5	87	2	48	1203	2.36826	Q1	FEMALE/EGGS	AF		EE			GERMLINE
Bm1_03525	dUTP diphosphatase	GO:0004170; GO:0016787; GO:0046080	150	20	16	375	42	180	23	0.59265	Q3		AM
Bm1_03530	FHA domain containing protein	GO:0003725; GO:0005622	214	41	35	200	51	157	95	0.45335	Q4
Bm1_03535	WH2 motif family protein		28	0	1	2	0	225	13	2.54806	Q1	MALE	AM		MA
Bm1_03540	Argonaute protein		11	0	1	54	0	53	3	1.48629	Q1	MALE	AM				L3
Bm1_03545	tRNA-Gln		0	0	0	0	0	0	0
Bm1_03550	hypothetical protein		1	0	0	0	0	0	0	0.860074	Q2
Bm1_03555	hypothetical protein		0	0	0	0	0	0	0
Bm1_03560	UNC-62 splice variant 1a-7		531	53	26	485	102	66	247	0.59265	Q3				EE			GERMLINE
Bm1_03565	hypothetical protein		136	134	79	3056	2326	532	472	1.07277	Q1	LATE LARVAL
Bm1_03570	hypothetical protein		0	0	0	0	1	0	0	0.895437	Q2
Bm1_03575	Probable histone H2B 4	GO:0000786; GO:0003677; GO:0005634; GO:0005694; GO:0006334	29	0	0	1	0	119	21	2.54806	Q1	MALE
Bm1_03580	hypothetical protein		39	0	1	6	2	330	227	2.25818	Q1	MALE		AF	MA			SOMATIC
Bm1_03585	hypothetical protein	GO:0005515; GO:0008270; GO:0046872	1496	196	103	3226	940	1210	467	0.55538	Q3
Bm1_03590	Regulator of nonsense transcripts 1 homolog	GO:0003677; GO:0005524; GO:0016787	945	265	282	2545	326	361	706	0.442834	Q4
Bm1_03595	hypothetical protein		26	0	0	115	1	5	3	1.42579	Q1	LATE LARVAL					L3
Bm1_03600	hypothetical protein		209	1	0	221	6	22	67	1.42579	Q1	FEMALE/EGGS			EE			GERMLINE
Bm1_03605	hypothetical protein		67	5	24	67	8	19	60	0.618505	Q3
Bm1_03610	hypothetical protein		56	13	2	305	19	67	11	0.761483	Q2
Bm1_03615	Hypothetical 56.2 kDa protein in UME3-HDA1 intergenic region, putative		129	35	18	534	66	118	54	0.48584	Q3
Bm1_03620	cuticlin 1 precursor		47	3	4	12	3	4	10	0.730901	Q2
Bm1_03625	hypothetical protein		0	0	0	0	0	0	0
Bm1_03630	hypothetical protein	GO:0003677; GO:0005524	0	0	1	45	3	1	0	1.39664	Q1	LATE LARVAL
Bm1_03635	hypothetical protein		9	16	3	226	9	46	7	0.842883	Q2
Bm1_03645	Warthog protein		527	0	0	2	1	28	190	2.81994	Q1	FEMALE/EGGS	AF		EE			GERMLINE
Bm1_03650	hypothetical protein		2	0	0	0	0	41	0	2.81994	Q1	MALE	AM		MA
Bm1_03655	hypothetical protein		3	0	2	1	0	233	0	3.61578	Q1	MALE	AM		MA
Bm1_03660	translation initiation factor 3 subunit 7	GO:0003743; GO:0006412; GO:0006413	148	34	37	917	46	164	91	0.508318	Q3
Bm1_03665	hypothetical protein		218	63	51	560	54	196	199	0.422251	Q4
Bm1_03670	hypothetical protein		19	4	0	57	5	20	2	0.842883	Q2
Bm1_03675	hypothetical protein		134	1	19	74	4	157	103	1.03055	Q1
Bm1_03680	Zinc finger, C2H2 type family protein	GO:0005622; GO:0008270	1741	47	381	495	551	58	2602	1.09454	Q1		AF		EE	MM		GERMLINE
Bm1_03685	Guanylate kinase family protein	GO:0005515; GO:0016301	71	18	16	297	25	117	124	0.48584	Q3
Bm1_03700	hypothetical protein		13	0	2	3	6	472	0	3.05287	Q1	MALE	AM		MA
Bm1_03705	Twik (KCNK-like) family of potassium channels, alpha subunit 38. C. elegans sup-9 ortholog	GO:0005216	15	11	13	398	115	123	8	0.970356	Q2		AM		MA
Bm1_03710	Zinc finger, C2H2 type family protein	GO:0005622; GO:0008270	7	14	29	13	1	1	4	1.51768	Q1	MICROFILARIAL
Bm1_03715	Zinc finger, C2H2 type family protein	GO:0005622; GO:0008270	204	115	212	47	5	17	85	1.42579	Q1	MICROFILARIAL			EE			GERMLINE
Bm1_03720	mothers against decapentaplegic homolog 3	GO:0005622; GO:0006355	238	46	34	325	65	140	95	0.422251	Q4
Bm1_03725	MH1 domain containing protein	GO:0003700; GO:0005515; GO:0005622; GO:0005634; GO:0005667; GO:0006350; GO:0006355; GO:0007179; GO:0045449	158	50	20	334	54	129	128	0.442834	Q4
Bm1_03730	hypothetical protein		162	18	33	680	52	102	125	0.47485	Q4
Bm1_03735	hypothetical protein		529	43	193	123	56	646	197	0.809436	Q2
Bm1_03740	hypothetical protein		0	1	0	0	0	3	0	1.03055	Q1
Bm1_03745	Hsp20/alpha crystallin family protein	GO:0009408	14	6	10	14	0	1812	1	3.31605	Q1	MALE	AM		MA
Bm1_03750	Thrombospondin type 1 domain containing protein		36	6	0	520	59	8	3	1.58291	Q1	LATE LARVAL
Bm1_03760	FHA domain containing protein	GO:0003725; GO:0005622	1	1	0	114	0	3	0	2.05829	Q1	LATE LARVAL					L3
Bm1_03765	hypothetical protein		9	1	1	14	3	1	15	0.6589	Q2
Bm1_03770	FLYWCH zinc finger domain containing protein		7	2	0	47	4	1	1	0.951076	Q2
Bm1_03775	hypothetical protein		236	41	105	322	93	171	338	0.48584	Q3
Bm1_03780	Hypothetical 38.3 kDa protein in HEM2-OCH1 intergenic region, putative	GO:0003824; GO:0005488; GO:0008152	56	23	41	595	84	129	127	0.496995	Q3
Bm1_03785	hypothetical protein		6	0	0	3	3	0	2	0.913627	Q2
Bm1_03790	hypothetical protein		0	0	0	0	0	0	0
Bm1_03795	hypothetical protein		6	1	0	37	14	6	1	0.99002	Q2	LATE LARVAL
Bm1_03800	hypothetical protein		12	5	5	4367	935	362	50	1.92376	Q1	LATE LARVAL	AM		MA
Bm1_03805	hypothetical protein		14	0	1	255	39	17	16	1.26077	Q1	LATE LARVAL
Bm1_03810	Homeobox protein onecut	GO:0003677; GO:0003700; GO:0005634; GO:0006355; GO:0043565; GO:0045449	243	27	72	101	53	4	367	1.03055	Q1		AF		EE			GERMLINE
Bm1_03815	mucin-like protein		13	26	4	20	36	13	10	0.93217	Q2						L4
Bm1_03820	SKI/SNO/DAC family protein	GO:0000166; GO:0005488; GO:0005515; GO:0005634	104	20	83	296	72	22	185	0.6589	Q2		AF
Bm1_03825	cAMP-dependent protein kinase catalytic subunit	GO:0016301	33	7	11	119	43	124	86	0.59265	Q3
Bm1_03830	AMP-binding enzyme family protein	GO:0003824; GO:0008152	29	7	4	183	23	30	23	0.519815	Q3
Bm1_03835	Translin family protein	GO:0043565	96	27	15	359	53	168	53	0.496995	Q3
Bm1_03840	hypothetical protein		275	140	217	343	165	298	1428	0.730901	Q2			AF				SOMATIC
Bm1_03845	hypothetical protein	GO:0005886; GO:0015986; GO:0045261; GO:0046933	382	81	86	524	368	296	248	0.48584	Q3
Bm1_03850	hypothetical protein		7	1	1	19	1	197	1	2.01209	Q1	MALE	AM		MA
Bm1_03855	ATP synthase F1, delta subunit family protein	GO:0005886; GO:0006754; GO:0006810; GO:0006811; GO:0015986; GO:0045261; GO:0046933	299	132	89	741	293	392	352	0.442834	Q4
Bm1_03860	hypothetical protein		473	15	14	21	24	24	820	1.48629	Q1	FEMALE/EGGS	AF		EE			GERMLINE
Bm1_03865	dynein light intermediate chain	GO:0003774	1537	355	675	5723	1737	1827	2321	0.442834	Q4
Bm1_03870	hypothetical protein		699	155	165	1100	203	273	381	0.422251	Q4
Bm1_03875	protein F32E10.5		82	11	22	51	26	46	56	0.48584	Q3
Bm1_03880	hypothetical protein		1196	222	301	2177	312	565	1329	0.442834	Q4
Bm1_03885	Peptidase family C54 containing protein	GO:0005737; GO:0006810; GO:0006914; GO:0008233; GO:0008234; GO:0015031; GO:0016787	562	94	92	1007	263	435	223	0.422251	Q4
Bm1_03890	hypothetical protein		238	39	9	687	71	121	43	0.631749	Q3
Bm1_03895	WD-repeat protein		77	23	18	188	40	107	29	0.47485	Q4
Bm1_03900	Nematode cuticle collagen N-terminal domain containing protein	GO:0042302	2553	148	161	32800	33329	1169	1182	1.84046	Q1	LATE LARVAL
Bm1_03905	hypothetical protein		19	7	3	15	4	134	5	1.16269	Q1	MALE	AM		MA
Bm1_03910	40S ribosomal protein S27	GO:0003735; GO:0005622; GO:0005840; GO:0006412	516	344	78	1953	321	869	105	0.672817	Q2		AM
Bm1_03915	VPS28 protein homolog		548	133	408	1442	492	1113	577	0.496995	Q3
Bm1_03920	Cytochrome c oxidase subunit IV family protein	GO:0004129	547	187	145	4656	1010	878	245	0.645213	Q2
Bm1_03925	hypothetical protein		699	198	131	1139	159	382	282	0.45335	Q4
Bm1_03930	hypothetical protein		173	46	19	369	28	230	31	0.631749	Q3		AM
Bm1_03935	40S ribosomal protein S4-like	GO:0003723; GO:0005622; GO:0005840; GO:0019843	270	94	41	785	138	290	103	0.47485	Q4
Bm1_03940	von Willebrand factor type D domain containing protein		41	6	1	200	18	18	11	0.730901	Q2
Bm1_03945	hypothetical protein		3	0	1	25	1	3	2	0.701364	Q2
Bm1_03950	Serine/threonine protein phosphatase C34C12.3 in chromosomeIII, putative	GO:0004721; GO:0016787	348	54	48	509	73	202	345	0.45335	Q4
Bm1_03955	GrpE protein homolog, mitochondrial precursor	GO:0000774; GO:0005515; GO:0005737; GO:0005739; GO:0005759; GO:0006457; GO:0030150; GO:0042803; GO:0051087	335	131	123	1866	241	623	511	0.432469	Q4
Bm1_03960	ribosomal protein L16 containing protein	GO:0003735; GO:0005840; GO:0006412; GO:0019843	60	22	32	682	34	102	202	0.567608	Q3
Bm1_03965	hypothetical protein		407	80	267	1037	185	396	1192	0.567608	Q3
Bm1_03970	hypothetical protein		0	0	0	0	0	0	0
Bm1_03975	S-phase kinase-associated protein 1A	GO:0005515; GO:0006511; GO:0016301	32	8	11	12	1	872	1	2.48603	Q1	MALE	AM	EE	MA
Bm1_03980	hypothetical protein		8	2	3	420	52	29	15	1.09454	Q1	LATE LARVAL
Bm1_03985	hypothetical protein		6	0	0	0	0	41	0	2.67899	Q1	MALE	AM		MA
Bm1_03990	Nematode cuticle collagen N-terminal domain containing protein	GO:0042302	105	0	3	30	12	29	92	1.16269	Q1	FEMALE/EGGS						GERMLINE
Bm1_03995	serpin (BmSERPIN)	GO:0004867	6	1	0	5177	0	8	9	3.72516	Q1	LATE LARVAL					L3
Bm1_04000	UPF0017 protein CG3488	GO:0004091	273	56	182	1497	295	425	1102	0.567608	Q3
Bm1_04005	PH domain containing protein		168	7	14	778	154	52	472	0.895437	Q2		AF
Bm1_04010	EGF-like domain containing protein	GO:0005509	217	0	0	1745	59	199	51	1.92376	Q1	LATE LARVAL
Bm1_04015	hypothetical protein	GO:0005622; GO:0008270	1	0	0	0	0	0	0	0.860074	Q2
Bm1_04020	hypothetical protein		0	0	0	0	0	0	0
Bm1_04025	gag protein		3	1	3	0	3	1	7	0.761483	Q2
Bm1_04030	Calcium binding EGF domain containing protein	GO:0005509	37	0	1	9	0	1	59	1.84046	Q1	FEMALE/EGGS	AF		EE			GERMLINE
Bm1_04035	Acid phosphatase B0361.7 precursor	GO:0003993	36	1	0	456	7	25	0	1.92376	Q1	LATE LARVAL	AM	EE			L3
Bm1_04040	hypothetical protein		135	23	67	212	65	117	361	0.58003	Q3
Bm1_04045	hypothetical protein	GO:0003824	8	4	0	33	0	26	1	1.26077	Q1		AM
Bm1_04050	excretory/secretory protein Juv-p120 precursor		9	0	0	983	27	16	947	2.61234	Q1	FEMALE/EGGS	AF	AF			L3	SOMATIC
Bm1_04055	hypothetical protein		64	25	4	406	35	106	29	0.6589	Q2
Bm1_04060	Malate dehydrogenase, cytoplasmic	GO:0003824; GO:0005488; GO:0005975; GO:0006099; GO:0006108; GO:0008152; GO:0016491; GO:0016615; GO:0030060; GO:0055114	188	96	44	6558	446	292	149	0.99002	Q2	LATE LARVAL
Bm1_04065	hypothetical protein		5	1	0	8	1	1	1	0.6589	Q2
Bm1_04070	Salivary glue protein Sgs-3 precursor		174	44	90	435	242	171	250	0.496995	Q3
Bm1_04075	hypothetical protein		1	0	0	105	0	0	0	2.89455	Q1	LATE LARVAL					L3
Bm1_04080	hypothetical protein		4	0	0	493	2	0	5	2.74814	Q1	LATE LARVAL					L3
Bm1_04085	Zinc finger, C2H2 type family protein	GO:0005622; GO:0008270	4	0	0	0	0	7	1	1.11677	Q1
Bm1_04090	tRNA-His		0	0	0	0	0	1	0
Bm1_04095	Ser/Thr protein phosphatase family protein	GO:0004721; GO:0016787	35	3	2	83	17	258	41	1.11677	Q1	MALE			MA
Bm1_04100	ATP-dependent DNA helicase, RecQ family protein	GO:0003676; GO:0004386; GO:0005524; GO:0006310; GO:0008026; GO:0016787	1249	319	286	1906	164	476	587	0.496995	Q3
Bm1_04105	GPI transamidase component PIG-T precursor	GO:0016021; GO:0042765	466	96	154	1028	164	364	640	0.422251	Q4
Bm1_04110	linker histone H1 and H5 family protein	GO:0000786; GO:0003677; GO:0005634; GO:0005694; GO:0006334	7117	1359	1739	2094	804	4550	6367	0.6589	Q2
Bm1_04115	short coiled-coil protein		438	41	160	949	277	410	960	0.55538	Q3
Bm1_04120	Hypothetical 28.6 kDa protein T07A5.2 in chromosome III, putative		69	8	22	129	19	19	116	0.58003	Q3
Bm1_04125	Lipase family protein	GO:0004806; GO:0006629; GO:0016787	490	1	1	19	2	8	202	2.05829	Q1	FEMALE/EGGS	AF		EE			GERMLINE
Bm1_04130	hypothetical protein		23	0	0	75	3	55	2	1.45567	Q1	MALE	AM
Bm1_04135	hypothetical protein	GO:0006810; GO:0016020; GO:0055085	8	17	0	91	6	2	2	1.34038	Q1					IM
Bm1_04140	hypothetical protein		6	3	2	62	0	431	2	2.42613	Q1	MALE	AM		MA		L3
Bm1_04145	metalloprotease 1 precursor	GO:0004222; GO:0006508; GO:0008233; GO:0008237; GO:0008270; GO:0016787; GO:0046872	34	62	137	14	2	1	5	2.15507	Q1	MICROFILARIAL			EE			GERMLINE
Bm1_04150	Prion-like-		4278	599	672	4782	1338	1719	1702	0.422251	Q4
Bm1_04155	TBC domain containing protein	GO:0005097; GO:0005622; GO:0032313	0	1	0	227	2	4	3	1.92376	Q1	LATE LARVAL					L3
Bm1_04160	WD domain containing protein		53	17	23	75	7	4	37	0.730901	Q2		AF		EE			GERMLINE
Bm1_04165	Iron-sulfur cluster assembly accessory protein	GO:0005198; GO:0016226; GO:0051536	1	2	0	124	2	8	5	1.23543	Q1	LATE LARVAL					L3
Bm1_04170	hypothetical protein		0	0	0	0	0	1	0	0.860074	Q2
Bm1_04175	Histone deacetylase family protein	GO:0016787	500	329	239	3986	884	536	1383	0.519815	Q3
Bm1_04180	hypothetical protein		11	106	41	830	7	5	5	1.6516	Q1						L3
Bm1_04185	excretory/secretory protein Juv-p120 precursor		37	5	7	6142	380	25	243	1.84046	Q1	LATE LARVAL	AF	AF				SOMATIC
Bm1_04190	hypothetical protein		1	0	0	1	0	0	0	0.826006	Q2
Bm1_04195	Transaldolase	GO:0003824; GO:0004801; GO:0005737; GO:0005975; GO:0006098; GO:0008152; GO:0016740	89	83	29	2168	214	247	22	0.93217	Q2		AM
Bm1_04200	Protein KIAA0103 homolog	GO:0005488	424	141	197	1552	229	310	532	0.422251	Q4
Bm1_04205	Delta-1-pyrroline-5-carboxylate dehydrogenase, mitochondrial precursor	GO:0003842; GO:0005759; GO:0006561; GO:0008152; GO:0016491; GO:0055114	648	299	260	3176	388	317	538	0.48584	Q3
Bm1_04210	Protein kinase domain containing protein	GO:0000287; GO:0004672; GO:0004674; GO:0005524; GO:0006468; GO:0016301; GO:0030154	2	0	0	71	0	219	0	3.31605	Q1	MALE	AM		MA		L3
Bm1_04215	Zinc finger, C2H2 type family protein	GO:0005622; GO:0008270	0	0	0	0	0	0	0
Bm1_04220	Zinc finger, C2H2 type family protein	GO:0005622; GO:0008270	7	2	4	4	1	18	3	0.761483	Q2
Bm1_04225	Zinc finger, C2H2 type family protein	GO:0005622; GO:0008270	0	4	6	0	0	16	1	1.76178	Q1				MA
Bm1_04230	Neurobeachin homolog		96	10	34	101	43	53	57	0.48584	Q3
Bm1_04235	hypothetical protein		0	1	0	10	1	0	0	0.951076	Q2
Bm1_04240	Antifreeze peptide 4 precursor	GO:0042309; GO:0050825; GO:0050826	0	0	0	0	0	0	0
Bm1_04245	Putative eukaryotic translation initiation factor 3 subunit (eIF-3)	GO:0003743	13	3	13	129	11	5	11	0.68697	Q2
Bm1_04250	hypothetical protein		67	8	5	192	21	77	24	0.543342	Q3
Bm1_04255	hypothetical protein	GO:0003779; GO:0005622	68	30	5	179	17	121	3	0.895437	Q2		AM	EE
Bm1_04260	Hypothetical 45.9 kDa protein in KCS1-GCV1 intergenic region, putative		21	1	0	13	0	41	6	1.36817	Q1	MALE
Bm1_04265	hypothetical protein		143	30	48	145	55	88	284	0.543342	Q3
Bm1_04270	ubiquitin thiolesterase homolog		523	147	146	749	183	519	558	0.432469	Q4
Bm1_04275	hypothetical protein		8	0	0	0	0	195	0	3.96024	Q1	MALE	AM		MA
Bm1_04280	hypothetical protein		30	6	1	0	4	15	1	1.09454	Q1			EE
Bm1_04285	PPE FAMILY PROTEIN		0	0	0	0	0	2	1	0.860074	Q2
Bm1_04290	Zinc knuckle family protein	GO:0003676; GO:0008270	5	0	1	0	0	0	4	1.01008	Q1
Bm1_04295	Stomatin protein 2	GO:0016020	28	15	8	9	7	3	6	0.895437	Q2
Bm1_04300	hypothetical protein	GO:0016021	1	0	0	2	0	3	0	0.877589	Q2
Bm1_04305	hypothetical protein		0	0	0	51	0	1	0	2.2058	Q1	LATE LARVAL					L3
Bm1_04310	hypothetical protein	GO:0003950	0	0	0	1	0	0	0	0.860074	Q2
Bm1_04325	Nematode cuticle collagen N-terminal domain containing protein	GO:0042302	4	1	0	5518	597	59	21	2.81994	Q1	LATE LARVAL			MA
Bm1_04330	endonuclease G, mitochondrial precursor	GO:0003676; GO:0004519; GO:0016787; GO:0046872	148	17	63	271	43	134	259	0.531488	Q3
Bm1_04340	GH08189p		0	0	0	1	0	0	0	0.860074	Q2
Bm1_04345	nuclear hormone receptor	GO:0003677; GO:0003700; GO:0003707; GO:0004872; GO:0004879; GO:0005634; GO:0006350; GO:0006355; GO:0008270; GO:0043565; GO:0045449; GO:0046872	1	0	0	70	1	1	26	1.6516	Q1		AF	AF				SOMATIC
Bm1_04350	hypothetical protein		31	13	10	100	11	10	12	0.543342	Q3
Bm1_04360	Zinc finger, C2H2 type family protein	GO:0005622; GO:0008270	17	1	6	2	0	6	9	0.970356	Q2
Bm1_04365	hypothetical protein		0	0	0	0	0	0	0
Bm1_04370	Dopey, N-terminal domain containing protein		491	115	133	1270	183	448	599	0.402248	Q4
Bm1_04375	TBC domain containing protein	GO:0005097; GO:0005622; GO:0032313	11	3	2	281	9	20	8	0.913627	Q2	LATE LARVAL
Bm1_04380	Transthyretin-like family protein		36	88	38	3477	495	730	83	1.07277	Q1		AM		MA
Bm1_04385	alpha/beta hydrolase	GO:0016787	0	0	0	27	8	3	0	1.54988	Q1	LATE LARVAL
Bm1_04390	HMG box family protein	GO:0003677; GO:0005634	37	17	2	31	12	15	44	0.672817	Q2
Bm1_04395	hypothetical protein		0	0	0	0	0	3	1	0.951076	Q2
Bm1_04400	Helix-hairpin-helix motif family protein	GO:0003677; GO:0003684; GO:0003824; GO:0006281; GO:0006284; GO:0006289; GO:0008534	149	39	20	273	24	213	38	0.59265	Q3
Bm1_04405	BED zinc finger family protein		740	53	106	787	219	220	576	0.496995	Q3
Bm1_04410	hypothetical protein		41	0	2	1	8	45	160	1.80057	Q1	FEMALE/EGGS					L4	GERMLINE
Bm1_04415	repeat motif-containing gene		1	0	0	1	1	67	2	2.36826	Q1	MALE	AM		MA
Bm1_04420	tRNA-Ser		3	1	2	2	0	47	2				AM		MA
Bm1_04425	hypothetical protein	GO:0004601; GO:0006979; GO:0020037; GO:0055114	22	0	0	3	2	0	10	1.42579	Q1	FEMALE/EGGS			EE			GERMLINE
Bm1_04430	hypothetical protein		2	1	0	0	0	0	1	0.860074	Q2
Bm1_04435	hypothetical protein	GO:0000221; GO:0005488; GO:0015986; GO:0016820; GO:0046961	4	2	1	8	2	2	1	0.58003	Q3
Bm1_04440	60S ribosomal protein L11	GO:0003735; GO:0005622; GO:0005840; GO:0006412; GO:0030529	1951	761	1738	4822	1294	2179	1808	0.496995	Q3
Bm1_04445	hypothetical protein	GO:0015031	58	7	12	5	22	42	38	0.716005	Q2						L4
Bm1_04450	Paramyosin	GO:0003774; GO:0016459	1365	953	465	23519	10655	4540	1461	0.93217	Q2	LATE LARVAL
Bm1_04455	hypothetical protein		0	0	0	1	0	0	0	0.860074	Q2
Bm1_04465	linker histone H1 and H5 family protein	GO:0000786; GO:0003677; GO:0005634; GO:0005694; GO:0006334	223	6	62	758	7	34	1334	1.45567	Q1	FEMALE/EGGS	AF	AF		MM	L3	SOMATIC
Bm1_04470	hypothetical protein		0	0	0	0	0	0	0
Bm1_04475	hypothetical protein		0	0	0	0	0	0	0
Bm1_04480	hypothetical protein		0	0	0	0	0	0	0
Bm1_04485	hypothetical protein		0	0	0	0	0	0	0
Bm1_04490	hypothetical protein		0	0	0	48	5	1	0	1.76178	Q1	LATE LARVAL
Bm1_04495	hypothetical protein		0	0	0	3	0	0	0	0.877589	Q2
Bm1_04500	hypothetical protein		0	0	0	10	0	0	0	1.1864	Q1	LATE LARVAL
Bm1_04505	MGC85231 protein		42	15	12	37	0	2	4	1.2867	Q1				EE			GERMLINE
Bm1_04510	hypothetical protein		38	0	4	2	0	0	7	1.84046	Q1	FEMALE/EGGS			EE			GERMLINE
Bm1_04520	alpha-L1 nicotinic acetyl choline receptor		0	0	0	0	0	0	0
Bm1_04525	LD48059p		0	0	0	0	0	0	0
Bm1_04530	LPXTG cell wall surface anchor family protein		0	0	0	0	0	0	0
Bm1_04535	hypothetical protein		0	0	0	0	0	0	0
Bm1_04550	hypothetical protein		0	0	0	0	0	0	0
Bm1_04555	GH23727p	GO:0005315; GO:0006817; GO:0016020	4	8	1	106	2	25	5	0.913627	Q2
Bm1_04560	tRNA-His		2	0	0	0	0	0	0
Bm1_04565	hypothetical protein		71	17	14	354	54	118	40	0.496995	Q3
Bm1_04570	hypothetical protein		5	0	0	149	2	11	1	1.6168	Q1	LATE LARVAL					L3
Bm1_04575	hypothetical protein		0	0	0	59	4	19	2	1.48629	Q1				MA
Bm1_04580	Integrase core domain containing protein	GO:0003676; GO:0003677; GO:0015074	2	0	1	0	0	0	0	0.913627	Q2
Bm1_04585	Hepatocellular carcinoma-associated antigen 59 family protein	GO:0005509	365	51	38	819	63	282	160	0.47485	Q4
Bm1_04590	hypothetical protein	GO:0000166; GO:0003676	556	187	108	1117	184	318	287	0.432469	Q4
Bm1_04595	hypothetical protein	GO:0003676	700	173	190	1065	149	802	503	0.45335	Q4
Bm1_04600	D-tyrosyl-tRNA(Tyr) deacylase	GO:0005737; GO:0016787; GO:0016788; GO:0019478	82	21	9	878	85	161	20	0.793164	Q2		AM
Bm1_04605	Protein C14orf4 homolog	GO:0005515; GO:0008270	610	118	28	561	157	230	63	0.645213	Q2			EE
Bm1_04610	zgc:73290 protein		819	81	52	468	148	166	116	0.58003	Q3
Bm1_04615	hypothetical protein	GO:0016717; GO:0055114	3	5	2	274	8	7	0	1.48629	Q1	LATE LARVAL
Bm1_04620	40S ribosomal protein S24	GO:0000166; GO:0003735; GO:0005622; GO:0005840; GO:0006412; GO:0030529	1492	471	834	1966	1004	1593	1251	0.47485	Q4
Bm1_04625	CG3921-PA		36	1	3	112	14	9	34	0.672817	Q2
Bm1_04630	hypothetical protein		80	3	11	245	36	21	72	0.618505	Q3
Bm1_04635	hypothetical protein	GO:0005344; GO:0005506; GO:0006810; GO:0015671; GO:0019825; GO:0020037	34	13	26	51	19	14	18	0.605473	Q3
Bm1_04640	Plasmid Maintenance Protein containing protein	GO:0003743; GO:0006413; GO:0006506; GO:0016757; GO:0031227	259	80	54	1477	194	433	145	0.508318	Q3
Bm1_04645	hypothetical protein		10	1	2	6	0	5	2	0.701364	Q2
Bm1_04650	diacylglycerol kinase	GO:0004143; GO:0007165; GO:0007205; GO:0016301; GO:0016740; GO:0046872	103	58	66	273	20	82	122	0.567608	Q3
Bm1_04655	hypothetical protein	GO:0005515	2	0	3	1	0	288	0	3.83985	Q1	MALE	AM		MA
Bm1_04660	replication licensing factor MCM7	GO:0000166; GO:0003677; GO:0005524; GO:0005634; GO:0006260; GO:0006270	42	2	4	42	11	32	39	0.567608	Q3
Bm1_04665	2,3-bisphosphoglycerate-independent phosphoglycerate mutase, putative	GO:0003824; GO:0008152; GO:0046872	678	179	74	7510	905	907	244	0.777182	Q2
Bm1_04670	Serine-rich protein-like		16	2	4	51	1	180	4	1.45567	Q1	MALE	AM		MA
Bm1_04675	hypothetical protein		1	0	0	0	0	19	0	2.25818	Q1	MALE	AM		MA
Bm1_04680	hypothetical protein	GO:0003774; GO:0005524; GO:0016459	1	0	0	96	0	1	0	2.36826	Q1	LATE LARVAL					L3
Bm1_04685	hypothetical protein		55	5	30	101	43	116	46	0.58003	Q3
Bm1_04690	zgc:92784	GO:0003702; GO:0005634; GO:0006367	355	68	104	402	90	238	420	0.464021	Q4
Bm1_04695	Cuticle collagen F09G8.6		87	1	1	5	2	22	4	1.26077	Q1	FEMALE/EGGS		EE				GERMLINE
Bm1_04700	hypothetical protein		0	0	0	0	0	0	0
Bm1_04705	hypothetical protein		9	6	1	257	4	38	4	1.07277	Q1	LATE LARVAL	AM				L3
Bm1_04710	hypothetical protein		0	0	0	6	1	0	0	0.895437	Q2
Bm1_04715	Plexin repeat family protein	GO:0004872; GO:0007275; GO:0016020; GO:0016021	56	10	2	392	9	31	4	0.970356	Q2			EE			L3
Bm1_04720	hypothetical protein		0	0	0	0	0	72	1	3.41154	Q1	MALE	AM		MA
Bm1_04725	Helix-loop-helix DNA-binding domain containing protein	GO:0003677; GO:0005634; GO:0030528; GO:0045449	616	15	11	141	25	51	164	0.93217	Q2	FEMALE/EGGS			EE			GERMLINE
Bm1_04730	Transaldolase	GO:0004801; GO:0005737; GO:0005975; GO:0006098	0	0	0	54	0	0	0	2.67899	Q1	LATE LARVAL					L3
Bm1_04735	hypothetical protein		10	6	1	61	1	2	2	0.895437	Q2
Bm1_04740	Regulator of presynaptic activity aex-3		164	26	70	324	25	31	56	0.605473	Q3
Bm1_04745	hypothetical protein		0	0	0	2	0	1	0	0.826006	Q2
Bm1_04750	Fork head domain containing protein	GO:0003677; GO:0003700; GO:0005634; GO:0006350; GO:0006355; GO:0043565; GO:0045449	465	169	225	197	106	34	189	0.877589	Q2				EE			GERMLINE
Bm1_04755	hypothetical protein		4	5	2	13	0	1	1	0.970356	Q2
Bm1_04760	Hypothetical tyrosinase-like protein C02C2.1 in chromosome III, putative	GO:0008152; GO:0016491; GO:0046872	8	14	8	18	6	5	27	0.761483	Q2
Bm1_04765	hypothetical protein		2	0	1	0	0	1	0	0.842883	Q2
Bm1_04770	hypothetical protein		970	228	162	2377	338	414	630	0.422251	Q4
Bm1_04775	hypothetical protein		122	31	21	290	60	96	44	0.442834	Q4
Bm1_04780	hypothetical protein		266	63	44	571	74	188	75	0.45335	Q4
Bm1_04785	AN1-like Zinc finger family protein	GO:0008270; GO:0046872	499	65	98	571	76	257	174	0.45335	Q4
Bm1_04790	Platelet-activating factor acetylhydrolase, plasma/intracellular isoform II family protein	GO:0003847; GO:0016042; GO:0016787	323	118	161	5314	826	782	408	0.6589	Q2
Bm1_04795	Gem-associated protein 7		38	11	23	331	40	63	21	0.55538	Q3
Bm1_04800	60S ribosomal protein L23a	GO:0000166; GO:0003723; GO:0003735; GO:0005622; GO:0005840; GO:0006412; GO:0030529	4035	894	2590	7308	2263	3215	2123	0.496995	Q3
Bm1_04805	Carboxylesterase family protein		2842	613	912	2504	496	428	2586	0.618505	Q3		AF
Bm1_04810	hypothetical protein		29	13	11	115	21	55	20	0.464021	Q4
Bm1_04815	hypothetical protein		784	251	256	1496	307	665	579	0.412179	Q4
Bm1_04820	vesicle trafficking protein SEC22b	GO:0006810; GO:0016020; GO:0016021; GO:0016192	169	21	28	1069	118	188	60	0.605473	Q3
Bm1_04825	glutathione reductase	GO:0004362; GO:0005737; GO:0006749; GO:0016491; GO:0045454; GO:0050660; GO:0050661; GO:0055114	1104	241	448	2845	708	681	3298	0.55538	Q3
Bm1_04830	15 kDa selenoprotein precursor		523	112	94	2579	497	674	188	0.55538	Q3
Bm1_04835	Hypothetical 38.1 kDa protein in RCK1-AMS1 intergenic region, putative	GO:0003824; GO:0005488; GO:0008152	176	3	3	1304	112	59	132	1.09454	Q1
Bm1_04840	KH domain containing protein	GO:0003723	5766	873	989	4514	1741	924	6893	0.605473	Q3		AF
Bm1_04845	Alcohol dehydrogenase I		52	17	6	175	37	15	19	0.58003	Q3
Bm1_04850	Hypothetical FAD-dependent oxidoreductase YEL047C	GO:0000104; GO:0009055; GO:0016491; GO:0055114	2060	247	314	2027	999	1212	1972	0.47485	Q4
Bm1_04855	hypothetical protein		546	44	63	360	146	183	346	0.496995	Q3
Bm1_04860	hypothetical protein		166	3	1	38	26	3	204	1.42579	Q1	FEMALE/EGGS	AF		EE			GERMLINE
Bm1_04865	DNA polymerase epsilon p17 subunit	GO:0003677; GO:0005622; GO:0005634; GO:0043565	571	109	222	448	232	378	1442	0.631749	Q3
Bm1_04870	hypothetical protein	GO:0008375; GO:0016020	1	0	5	75	5	2006	0	3.96024	Q1	MALE	AM		MA
Bm1_04875	hypothetical protein		14	0	0	2	1	0	11	1.39664	Q1	FEMALE/EGGS			EE			GERMLINE
Bm1_04880	NADH-ubiquinone oxidoreductase AGGG subunit homolog, mitochondrialprecursor		1078	299	555	5394	1405	2089	3767	0.519815	Q3
Bm1_04885	Hypothetical tyrosinase-like protein C02C2.1 in chromosome III, putative	GO:0008152; GO:0016491	80	4	2	60	152	15	46	1.16269	Q1	LATE LARVAL					L4
Bm1_04890	hypothetical protein		0	0	0	0	0	24	0	2.89455	Q1	MALE	AM		MA
Bm1_04895	hypothetical protein		100	18	43	154	86	68	193	0.531488	Q3
Bm1_04900	eukaryotic translation initiation factor 2 subunit 1	GO:0003723; GO:0003743; GO:0005850; GO:0006412	280	112	49	826	234	410	315	0.45335	Q4
Bm1_04905	mitochondrial prohibitin complex protein 1	GO:0016020	306	84	93	1964	277	153	619	0.531488	Q3
Bm1_04910	60S ribosomal protein L27a	GO:0003735; GO:0005622; GO:0005840; GO:0006412; GO:0030529	2098	1157	670	4297	1099	3468	480	0.59265	Q3		AM
Bm1_04915	60S acidic ribosomal protein P1	GO:0003735; GO:0005622; GO:0005840; GO:0006414	4687	1608	2780	12260	3149	4325	3816	0.442834	Q4
Bm1_04920	ADP-ribosylation factor family	GO:0005525	44	8	3	50	3	4	4	0.761483	Q2
Bm1_04925	coronin 2A		8	1	2	63	1	18	24	0.730901	Q2
Bm1_04930	SET domain containing protein	GO:0003677; GO:0005515; GO:0005634; GO:0008168; GO:0008270; GO:0016740; GO:0018024; GO:0046872	2157	638	2093	2643	528	1004	4845	0.730901	Q2
Bm1_04935	hypothetical protein	GO:0005215; GO:0006810; GO:0016020	15	3	0	118	12	8	0	1.23543	Q1			EE
Bm1_04940	hypothetical protein		0	0	0	0	0	0	0
Bm1_04945	hypothetical protein		0	0	0	0	0	0	0
Bm1_04950	hypothetical protein		0	0	0	0	0	0	0
Bm1_04955	hypothetical protein	GO:0003824; GO:0005524; GO:0006754; GO:0008152; GO:0015662; GO:0016020	187	172	118	563	57	123	139	0.631749	Q3
Bm1_04960	serpin (BmSERPIN)	GO:0004867	0	0	0	0	0	0	0
Bm1_04965	CG6817-PA	GO:0016020; GO:0030001; GO:0046873; GO:0055085	0	5	2	147	0	0	0	2.67899	Q1	LATE LARVAL					L3
Bm1_04970	hypothetical protein		26	14	4	228	42	45	11	0.672817	Q2
Bm1_04975	Hypothetical RING finger protein F54G8.4 in chromosome III, putative		19	15	56	1104	763	104	144	1.26077	Q1	LATE LARVAL		AF	MA			SOMATIC
Bm1_04980	Hypothetical RING finger protein F54G8.4 in chromosome III, putative		89	135	58	8464	980	631	191	1.11677	Q1	LATE LARVAL			MA
Bm1_04985	transcription factor E74 isoform	GO:0003677; GO:0003700; GO:0005634; GO:0006355; GO:0043565	95	2	3	21	4	8	28	0.895437	Q2	FEMALE/EGGS			EE			GERMLINE
Bm1_04990	Homeobox protein Nkx-6.1	GO:0003677	4	0	0	11	45	25	24	1.6168	Q1	LATE LARVAL					L4
Bm1_04995	hypothetical protein		0	0	1	2	0	1	0	0.842883	Q2
Bm1_05000	hypothetical protein		2	0	0	1	1	0	0	0.842883	Q2
Bm1_05005	hypothetical protein		34	47	37	852	300	58	25	0.970356	Q2	LATE LARVAL
Bm1_05010	Autophagy protein Apg5 containing protein	GO:0005737; GO:0006914	286	34	50	479	61	300	176	0.45335	Q4
Bm1_05015	Nuclear hormone receptor-like 1	GO:0003700; GO:0003707; GO:0004872; GO:0005634; GO:0006355	96	7	16	194	8	4	52	0.761483	Q2		AF		EE			GERMLINE
Bm1_05020	hypotetical protein, conserved	GO:0005515; GO:0008270; GO:0046872	0	0	0	0	0	0	0
Bm1_05025	Cadherin domain containing protein	GO:0005509; GO:0005886; GO:0007155; GO:0007156; GO:0016020; GO:0016021	61	1	0	55	3	14	2	1.16269	Q1			EE
Bm1_05030	hypothetical protein	GO:0005515; GO:0005737	17	0	1	14	0	65	0	2.05829	Q1	MALE	AM	EE
Bm1_05035	excretory/secretory protein Juv-p120 precursor		31	4	18	13809	530	50	174	2.10593	Q1	LATE LARVAL		AF				SOMATIC
Bm1_05040	hypothetical protein	GO:0005622; GO:0008270	0	0	0	0	0	0	0
Bm1_05045	Carboxypeptidase A2 precursor	GO:0004180; GO:0004181; GO:0006508; GO:0008270	9	6	2	307	40	1	0	1.72405	Q1	LATE LARVAL
Bm1_05050	hypothetical protein	GO:0005215; GO:0006810; GO:0016021; GO:0055085	5	2	5	13	0	0	1	1.07277	Q1
Bm1_05055	interspersed repeat antigen		1	0	0	0	1	0	0	0.842883	Q2
Bm1_05060	hypothetical protein	GO:0015031	64	10	12	28	23	47	38	0.519815	Q3
Bm1_05065	SON protein		0	0	0	2	0	0	0	0.860074	Q2
Bm1_05070	hypothetical protein		3	7	0	205	5	9	0	1.6516	Q1	LATE LARVAL
Bm1_05075	hypothetical protein	GO:0003824; GO:0004555; GO:0005991	718	883	894	9638	315	949	573	0.730901	Q2
Bm1_05090	hypothetical protein		7	0	47	2	0	4238	6	4.36027	Q1	MALE	AM		MA	MM
Bm1_05095	hypothetical protein		175	9	11	409	118	35	90	0.68697	Q2
Bm1_05100	hypothetical protein		1451	98	85	1747	469	412	612	0.519815	Q3
Bm1_05105	tRNA-His		1	0	0	0	0	2	0
Bm1_05110	Alpha-mannosidase C1orf22	GO:0004571; GO:0005509; GO:0016020	51	5	12	265	23	43	48	0.508318	Q3
Bm1_05115	hypothetical protein		48	4	8	13	3	1	57	1.03055	Q1		AF		EE			GERMLINE
Bm1_05120	hypothetical protein		652	190	454	510	221	512	1759	0.68697	Q2
Bm1_05125	hypothetical protein		14	1	2	71	13	6	3	0.701364	Q2
Bm1_05130	hypothetical protein		0	0	1	69	0	0	1	2.10593	Q1	LATE LARVAL					L3
Bm1_05135	hypothetical protein		35	2	1	217	63	21	11	1.01008	Q1	LATE LARVAL
Bm1_05140	hypothetical protein		0	0	0	1	0	0	0	0.860074	Q2
Bm1_05145	EAP30 subunit of ELL complex		27	3	4	212	9	51	35	0.645213	Q2
Bm1_05150	hypothetical protein		16	0	0	0	0	177	0	3.72516	Q1	MALE	AM	EE	MA
Bm1_05155	Zinc finger, C2H2 type family protein	GO:0005622; GO:0008270	24	25	53	0	1	78	3	1.84046	Q1	MICROFILARIAL	AM
Bm1_05160	Troponin T		2193	92	62	772	533	314	1287	0.761483	Q2
Bm1_05165	hypothetical protein	GO:0016020	5	0	3	9	1	50	8	1.23543	Q1	MALE			MA
Bm1_05170	Senescence-associated protein		0	0	0	0	0	0	0
Bm1_05175	hypothetical protein		0	0	0	0	0	0	0
Bm1_05180	hypothetical protein (pseudogene)		0	0	0	0	0	0	0
Bm1_05185	sheath protein 5, identical		0	0	0	0	0	0	5	1.36817	Q1	FEMALE/EGGS						GERMLINE
Bm1_05190	hypothetical protein		0	0	0	0	0	0	0
Bm1_05195	hypothetical protein		0	0	0	7	0	1	2	0.826006	Q2
Bm1_05200	hypothetical protein		0	0	0	2	0	21	0	2.42613	Q1	MALE	AM		MA
Bm1_05205	hypothetical protein		0	0	0	0	0	0	0
Bm1_05210	hypothetical protein		74	0	10	1	3	4	35	1.51768	Q1	FEMALE/EGGS			EE			GERMLINE
Bm1_05215	hypothetical protein		0	0	0	0	0	4	0	1.21064	Q1	MALE
Bm1_05220	hypothetical protein		0	0	0	260	0	0	0	4.08678	Q1	LATE LARVAL					L3
Bm1_05225	hypothetical protein		71	21	12	232	12	73	21	0.543342	Q3
Bm1_05230	hypothetical protein		21	11	8	147	15	42	7	0.58003	Q3
Bm1_05235	hypothetical protein	GO:0003676; GO:0008270	11	1	2	5	2	0	5	0.701364	Q2
Bm1_05240	hypothetical protein		0	0	0	0	0	0	0
Bm1_05245	hypothetical protein	GO:0003676	0	0	0	0	0	0	0
Bm1_05250	hypothetical protein		2	0	1	5	0	1	0	0.761483	Q2
Bm1_05255	hypothetical protein		0	0	1	0	0	0	0	0.951076	Q2
Bm1_05260	Pou domain - N-terminal to homeobox domain containing protein	GO:0003677; GO:0003700; GO:0005634; GO:0006355	430	100	156	420	83	257	384	0.496995	Q3
Bm1_05265	Homeobox domain containing protein	GO:0003677; GO:0003700; GO:0005634; GO:0006355; GO:0030528; GO:0043565; GO:0045449	182	38	48	127	32	93	166	0.519815	Q3
Bm1_05270	hypothetical protein		0	0	0	1	0	2	3	0.913627	Q2
Bm1_05275	phosphomevalonate kinase	GO:0004631; GO:0005737; GO:0006695; GO:0016301	7	5	6	124	5	14	2	0.761483	Q2
Bm1_05280	Protein transport protein SEC61 gamma subunit	GO:0006605; GO:0006886; GO:0015031; GO:0015450; GO:0016020	44	26	6	522	30	174	9	0.877589	Q2		AM
Bm1_05285	hypothetical protein		0	0	0	0	0	5	0	1.34038	Q1	MALE
Bm1_05290	hypothetical protein		16	0	0	15	1	13	0	1.26077	Q1		AM	EE
Bm1_05295	hypothetical protein	GO:0005488	406	12	28	36	3	32	97	1.13949	Q1	FEMALE/EGGS			EE			GERMLINE
Bm1_05300	glutathione synthetase family protein	GO:0003824; GO:0004363; GO:0005524; GO:0006750; GO:0016874	594	121	100	1599	349	1079	308	0.496995	Q3
Bm1_05305	hypothetical protein		1072	259	447	1564	285	1022	2298	0.543342	Q3
Bm1_05310	hypothetical protein		7	2	1	37	2	599	0	2.81994	Q1	MALE	AM		MA
Bm1_05315	hypothetical protein		1	0	1	0	1	348	0	3.96024	Q1	MALE	AM		MA
Bm1_05320	cystathionine gamma-lyase	GO:0003824; GO:0004123; GO:0006520; GO:0016829; GO:0030170	7	0	0	34	2	2	1	0.951076	Q2
Bm1_05325	Protein kinase domain containing protein	GO:0000166; GO:0004672; GO:0004713; GO:0005515; GO:0005524; GO:0006468; GO:0016301; GO:0016740	4	1	4	18	3	276	1	2.05829	Q1	MALE	AM		MA
Bm1_05330	probable sodium-dependent inorganic phosphate cotransporter, putative	GO:0055085	6	1	2	13	3	1	4	0.55538	Q3
Bm1_05335	snx17-prov protein		117	16	43	182	44	57	72	0.442834	Q4
Bm1_05340	hypothetical protein		87	37	18	95	6	70	93	0.645213	Q2
Bm1_05345	WD-repeat protein 3		85	27	45	163	21	80	129	0.496995	Q3
Bm1_05350	MGC81364 protein	GO:0000166; GO:0004672; GO:0005524; GO:0006468	392	11	7	190	40	21	120	0.860074	Q2	FEMALE/EGGS			EE			GERMLINE
Bm1_05355	hypothetical protein		1	0	0	1	0	0	0	0.826006	Q2
Bm1_05360	hypothetical protein		0	0	0	38	0	2	5	1.42579	Q1	LATE LARVAL
Bm1_05365	hypothetical protein		5	0	2	0	0	0	7	1.21064	Q1
Bm1_05370	hypothetical protein		0	0	0	0	0	0	0
Bm1_05375	hypothetical protein	GO:0005515; GO:0005737	1	0	0	16	0	10	0	1.39664	Q1
Bm1_05380	hypothetical protein		4	0	0	3	2	115	0	2.67899	Q1	MALE	AM		MA
Bm1_05385	SNARE domain containing protein	GO:0005484; GO:0005515; GO:0006886; GO:0016020; GO:0016192	291	47	40	626	137	149	81	0.464021	Q4
Bm1_05390	hypothetical protein		89	8	13	331	127	79	46	0.645213	Q2
Bm1_05395	Formin Homology 2 Domain containing protein	GO:0003779; GO:0016043; GO:0030036	1	0	3	5	0	0	5	1.09454	Q1
Bm1_05400	KIAA0892 protein		174	30	35	395	34	24	140	0.55538	Q3
Bm1_05405	hypothetical protein	GO:0004190; GO:0006508	6	0	0	4	0	0	0	1.11677	Q1	FEMALE/EGGS						GERMLINE
Bm1_05410	P22U		34	0	0	90	24	12	9	1.1864	Q1
Bm1_05415	glycosylphosphatidylinositol anchor attachment 1 (GPAA1)-like	GO:0016021; GO:0042765	65	15	9	498	18	52	64	0.59265	Q3
Bm1_05420	Golgi-specific DHHC zincfinger protein	GO:0008270; GO:0046872	92	18	10	334	32	134	41	0.531488	Q3
Bm1_05425	Zinc finger in N-recognin family protein	GO:0004842; GO:0008270	410	53	79	673	71	179	174	0.432469	Q4
Bm1_05430	GPI transamidase subunit PIG-U family protein	GO:0005789; GO:0006506; GO:0016021	67	32	16	705	32	115	44	0.605473	Q3
Bm1_05435	hypothetical protein		55	14	9	331	16	94	48	0.543342	Q3
Bm1_05440	Thioredoxin family protein	GO:0045454	726	110	71	2310	441	557	191	0.543342	Q3
Bm1_05445	Variant SH3 domain containing protein		660	64	107	995	186	242	737	0.48584	Q3
Bm1_05450	GTP-ase activating protein for Arf containing protein	GO:0008060; GO:0008270; GO:0032312	2998	373	290	2985	422	446	1380	0.531488	Q3
Bm1_05455	seven transmembrane domain protein	GO:0016021	416	96	83	1566	330	885	224	0.519815	Q3
Bm1_05460	Type III restriction enzyme, res subunit family protein	GO:0003676; GO:0004386; GO:0005524; GO:0008026; GO:0016787	474	69	119	464	81	268	285	0.464021	Q4
Bm1_05465	hypothetical protein		52	5	23	255	68	66	196	0.645213	Q2
Bm1_05470	hypothetical protein		232	86	98	891	285	964	320	0.55538	Q3
Bm1_05475	exonuclease family protein	GO:0003676; GO:0004527	73	25	26	450	34	91	32	0.508318	Q3
Bm1_05480	hAT family dimerisation domain containing protein		370	74	66	444	64	165	365	0.47485	Q4
Bm1_05485	hypothetical protein		316	48	47	300	88	144	295	0.464021	Q4
Bm1_05490	hypothetical protein		147	10	19	80	30	109	31	0.567608	Q3
Bm1_05495	hypothetical protein		99	14	17	135	16	86	38	0.47485	Q4
Bm1_05500	hypothetical protein		185	13	29	106	28	60	92	0.519815	Q3
Bm1_05505	Innexin family protein	GO:0005921	746	82	202	1393	387	682	475	0.432469	Q4
Bm1_05510	Voltage-gated calcium channel, T-type, alpha subunit. C. elegans cca-1 ortholog	GO:0005216; GO:0005244; GO:0005245; GO:0005262; GO:0005891; GO:0006810; GO:0006811; GO:0006816; GO:0016020; GO:0016021; GO:0055085	236	403	278	1403	173	174	157	0.777182	Q2
Bm1_05515	Protein phosphatase 2C containing protein	GO:0003824	61	26	26	315	31	44	104	0.464021	Q4
Bm1_05520	hypothetical protein		283	53	99	777	59	117	162	0.47485	Q4
Bm1_05525	5'-AMP-activated protein kinase, beta subunit, complex-interacting region containing protein	GO:0016301	7	5	4	140	5	16	12	0.645213	Q2
Bm1_05530	ADP,ATP carrier protein 1	GO:0005215; GO:0005488; GO:0005743; GO:0006810; GO:0016020; GO:0016021; GO:0055085	70	30	19	317	28	47	59	0.464021	Q4
Bm1_05535	arrestin domain containing protein		190	65	19	1306	167	110	45	0.716005	Q2
Bm1_05540	hypothetical protein		383	92	154	748	110	235	829	0.531488	Q3
Bm1_05545	lactamase, beta 2		41	6	0	623	38	70	25	1.21064	Q1
Bm1_05550	hypothetical protein		21	0	0	364	3	3	0	2.36826	Q1	LATE LARVAL		EE			L3
Bm1_05555	hypothetical protein		0	1	0	0	0	5	0	1.23543	Q1
Bm1_05560	hypothetical protein		3	3	0	1	5	30	2	1.31323	Q1	MALE	AM		MA
Bm1_05565	hypothetical protein		0	0	0	0	0	0	0
Bm1_05570	hypothetical protein		3	0	0	1	0	0	5	1.09454	Q1	FEMALE/EGGS						GERMLINE
Bm1_05575	hypothetical protein		9	0	1	24	125	61	19	1.72405	Q1	LATE LARVAL			MA		L4
Bm1_05580	Glycine-rich cell wall structural protein 1 precursor		75	4	4	3	40	188	79	1.21064	Q1						L4
Bm1_05585	Pao retrotransposon peptidase family protein	GO:0003676; GO:0003677; GO:0015074	0	0	0	0	0	0	0
Bm1_05590	Cyclic-nucleotide gated cation channel, C. elegans tax-4 ortholog		16	9	4	10	0	9	4	0.93217	Q2
Bm1_05595	KH domain containing protein	GO:0003723	285	0	14	5	7	2412	814	2.67899	Q1	MALE			MA	MM
Bm1_05600	hypothetical protein		9	0	2	1	1	326	0	3.31605	Q1	MALE	AM		MA
Bm1_05605	Ssu72-like protein	GO:0004721; GO:0005634; GO:0006397	93	20	60	452	60	153	223	0.48584	Q3
Bm1_05610	hypothetical protein		270	129	79	687	66	164	98	0.531488	Q3
Bm1_05615	hypothetical protein		29	1	8	56	5	599	70	1.68734	Q1	MALE	AM		MA
Bm1_05620	hypothetical protein	GO:0003899; GO:0006350	61	5	15	252	40	114	30	0.567608	Q3
Bm1_05625	oxidoreductase, zinc-binding dehydrogenase family protein	GO:0003824; GO:0005488; GO:0008152; GO:0008270; GO:0016491; GO:0055114	258	53	63	460	90	387	188	0.442834	Q4
Bm1_05635	hypothetical protein		0	0	0	0	0	0	1	0.860074	Q2
Bm1_05640	Ammonium transporter 3	GO:0006810; GO:0008519; GO:0016020; GO:0016021; GO:0055085	123	21	46	700	385	345	44	0.826006	Q2		AM
Bm1_05645	hypothetical protein		14	1	0	5	5	293	6	2.25818	Q1	MALE	AM		MA
Bm1_05650	hypothetical protein		2	0	2	5	0	187	0	3.13696	Q1	MALE	AM		MA
Bm1_05655	Phosphatidylinositol 3- and 4-kinase family protein	GO:0004428; GO:0005488; GO:0005515; GO:0005942; GO:0007154; GO:0016301; GO:0016303; GO:0016740; GO:0016773; GO:0035091; GO:0046854; GO:0048015	1919	390	389	2565	571	844	1325	0.412179	Q4
Bm1_05660	signal transduction protein CBL-B	GO:0004871; GO:0005509; GO:0005515; GO:0005634; GO:0007166; GO:0008270; GO:0046872	671	111	85	814	178	311	517	0.432469	Q4
Bm1_05665	hypothetical protein		50	16	10	881	137	54	21	0.913627	Q2	LATE LARVAL
Bm1_05670	disease resistance protein		0	0	0	0	0	0	0
Bm1_05675	cuticular collagen Bmcol-2		63	0	5	18284	150	46	134	2.81994	Q1	LATE LARVAL					L3
Bm1_05680	hypothetical protein		11	1	0	11	1	4	0	0.826006	Q2
Bm1_05685	hypothetical protein		16	0	2	2	1	417	97	2.54806	Q1	MALE		AF	MA			SOMATIC
Bm1_05690	Low-density lipoprotein receptor domain class A containing protein	GO:0004872	2270	46	75	531	2635	244	1391	1.21064	Q1	LATE LARVAL			EE		L4	GERMLINE
Bm1_05695	hypothetical protein		4	2	0	10	3	164	3	1.96727	Q1	MALE	AM		MA
Bm1_05700	proteasome subunit alpha type 6	GO:0000502; GO:0004175; GO:0004298; GO:0005634; GO:0005737; GO:0005839; GO:0006511; GO:0008233; GO:0016787; GO:0019773; GO:0051603	607	274	81	3081	385	852	320	0.531488	Q3
Bm1_05705	hypothetical protein	GO:0005524	1328	304	340	1793	342	1651	1877	0.48584	Q3
Bm1_05710	hypothetical protein		4	17	9	106	4	3	2	1.11677	Q1
Bm1_05715	60S ribosomal protein L28	GO:0003735; GO:0005622; GO:0005840; GO:0006412	1519	842	973	3383	1276	1709	1325	0.47485	Q4
Bm1_05720	Protein kinase domain containing protein	GO:0000166; GO:0004672; GO:0004674; GO:0005524; GO:0006468; GO:0016301	309	90	41	509	61	295	137	0.48584	Q3
Bm1_05725	Acyltransferase family protein	GO:0008152; GO:0008415; GO:0016740	315	161	587	226	38	891	519	0.99002	Q2
Bm1_05735	Calsequestrin, skeletal muscle isoform precursor		1	0	0	0	0	0	0	0.860074	Q2
Bm1_05740	Vinculin family protein	GO:0005198; GO:0007155; GO:0015629; GO:0045296	1602	189	239	1408	431	902	2268	0.543342	Q3
Bm1_05745	hypothetical protein	GO:0005488	979	316	179	2865	389	1353	718	0.442834	Q4
Bm1_05750	hypothetical protein	GO:0004555; GO:0005991	7	1	0	0	2	204	0	3.13696	Q1	MALE	AM		MA
Bm1_05755	hypothetical protein		2	0	0	0	0	0	0	0.913627	Q2
Bm1_05760	hypothetical protein		3	0	0	4	1	0	1	0.746058	Q2
Bm1_05765	Zinc finger, C2H2 type family protein	GO:0005622; GO:0008270	42	7	41	17	20	39	44	0.746058	Q2
Bm1_05770	Presenilin spe-4	GO:0016021	3	0	0	1	0	8	0	1.34038	Q1	MALE
Bm1_05775	hypothetical protein		3	0	0	1	0	17	0	1.92376	Q1	MALE	AM
Bm1_05780	hypothetical protein		0	0	0	0	0	0	0
Bm1_05785	hypothetical protein		16	0	0	5	0	3	3	1.13949	Q1	FEMALE/EGGS						GERMLINE
Bm1_05790	XPG N-terminal domain containing protein	GO:0003697; GO:0004518; GO:0004519; GO:0005634; GO:0006281; GO:0006289	98	20	29	152	46	124	68	0.432469	Q4
Bm1_05795	hypothetical protein		46	17	22	1509	164	108	17	1.01008	Q1	LATE LARVAL
Bm1_05800	Uncharacterized protein		0	0	0	16	2	1	0	1.09454	Q1	LATE LARVAL
Bm1_05805	Nematode cuticle collagen N-terminal domain containing protein	GO:0042302	0	1	0	6	0	0	0	0.970356	Q2
Bm1_05810	small nuclear ribonucleoprotein Sm D3	GO:0003676; GO:0030529	11	8	4	238	4	8	35	0.826006	Q2						L3
Bm1_05815	hypothetical protein		0	0	0	82	0	0	0	3.05287	Q1	LATE LARVAL					L3
Bm1_05820	hypothetical protein		21	0	2	10	7	17	14	0.761483	Q2
Bm1_05825	Homeobox domain containing protein	GO:0003677; GO:0003700; GO:0005634; GO:0006355; GO:0043565; GO:0045449	134	13	27	347	90	9	182	0.730901	Q2		AF		EE			GERMLINE
Bm1_05830	hypothetical protein		29	5	3	84	4	47	4	0.701364	Q2		AM
Bm1_05835	hypothetical protein		152	39	20	183	41	188	77	0.496995	Q3
Bm1_05840	myocyte nuclear factor-beta	GO:0003677; GO:0003700; GO:0005634; GO:0006350; GO:0006355; GO:0043565; GO:0045449	118	28	24	345	44	134	45	0.45335	Q4
Bm1_05845	hypothetical protein		1875	296	583	1815	619	1558	2723	0.508318	Q3
Bm1_05850	Nuclear hormone receptor family member nhr-40	GO:0003677; GO:0003700; GO:0003707; GO:0004872; GO:0004879; GO:0005634; GO:0006350; GO:0006355; GO:0008270; GO:0043565; GO:0045449; GO:0046872	746	171	159	1447	322	374	656	0.402248	Q4
Bm1_05855	hypothetical protein		10	2	0	34	16	5	4	0.842883	Q2
Bm1_05860	hypothetical protein	GO:0005622; GO:0008270	3	0	0	0	1	0	0	0.913627	Q2
Bm1_05865	Glutamate receptor 1 precursor	GO:0004872; GO:0004970; GO:0005215; GO:0005216; GO:0005234; GO:0005886; GO:0006810; GO:0006811; GO:0016020; GO:0016021; GO:0030054; GO:0030288; GO:0045202; GO:0045211	122	30	44	204	20	53	55	0.496995	Q3
Bm1_05870	Innexin inx-7	GO:0005921	265	49	174	197	28	83	398	0.777182	Q2
Bm1_05875	hypothetical protein		0	0	0	0	0	0	0
Bm1_05880	hypothetical protein		0	0	0	3	0	0	0	0.877589	Q2
Bm1_05885	T-box protein 12	GO:0003677; GO:0003700; GO:0005634; GO:0006355; GO:0045449	80	1	5	55	4	4	72	1.01008	Q1	FEMALE/EGGS	AF		EE			GERMLINE
Bm1_05890	B20-1 protein		132	17	13	2685	211	170	26	1.11677	Q1	LATE LARVAL	AM
Bm1_05895	Gex interacting protein protein 16, isoform d		390	34	75	2018	356	184	285	0.59265	Q3
Bm1_05900	hypothetical protein		4	0	0	61	0	0	1	1.84046	Q1	LATE LARVAL					L3
Bm1_05905	hypothetical protein		234	11	51	1365	328	198	486	0.730901	Q2
Bm1_05910	hypothetical protein		74	5	11	81	159	18	67	0.93217	Q2	LATE LARVAL					L4
Bm1_05915	ATP-dependent helicase	GO:0000166; GO:0003676; GO:0004386; GO:0005524; GO:0005622; GO:0008026; GO:0008270; GO:0016787	1319	182	468	1314	317	620	1703	0.531488	Q3
Bm1_05920	Uncoordinated protein 2, isoform c		81	25	19	583	108	73	19	0.672817	Q2
Bm1_05925	EGF-like domain containing protein		508	244	273	848	509	196	620	0.55538	Q3
Bm1_05930	Muscle positioning protein 4		93	71	19	430	75	64	23	0.6589	Q2
Bm1_05935	hypothetical protein		376	26	21	535	96	30	214	0.6589	Q2		AF		EE			GERMLINE
Bm1_05940	hypothetical protein		0	0	0	1	0	1	0	0.842883	Q2
Bm1_05945	Transcription factor AP-2 family protein	GO:0003700; GO:0005634; GO:0006355	1030	10	60	272	572	121	1313	1.11677	Q1		AF		EE		L4	GERMLINE
Bm1_05950	hypothetical protein		1411	140	354	1355	249	935	951	0.47485	Q4
Bm1_05955	Elongation factor Tu C-terminal domain containing protein	GO:0000166; GO:0003746; GO:0003924; GO:0005525	2276	421	563	2111	489	1005	1764	0.464021	Q4
Bm1_05960	Patched family protein	GO:0008158; GO:0016020; GO:0016021	351	128	95	4298	628	258	407	0.6589	Q2
Bm1_05965	hypothetical protein		53	4	1	688	35	16	32	1.11677	Q1	LATE LARVAL
Bm1_05970	hypothetical protein		0	0	0	101	1	7	0	2.15507	Q1	LATE LARVAL					L3
Bm1_05975	Neurotransmitter-gated ion-channel transmembrane region family protein	GO:0006811; GO:0016020; GO:0016021	8	2	2	676	23	23	11	1.34038	Q1	LATE LARVAL
Bm1_05980	hypothetical protein	GO:0006811; GO:0016021	1	0	0	34	2	1	1	1.11677	Q1	LATE LARVAL
Bm1_05985	hyperosmotic protein 21	GO:0005515; GO:0008270; GO:0046872	233	66	18	775	57	412	43	0.701364	Q2		AM
Bm1_05995	Homeobox domain containing protein	GO:0003677; GO:0003700; GO:0005634; GO:0006355; GO:0030528; GO:0043565; GO:0045449	1	0	0	8	0	1	9	1.09454	Q1	FEMALE/EGGS						GERMLINE
Bm1_06000	hypothetical protein		7	0	0	110	0	4	4	1.6168	Q1	LATE LARVAL					L3
Bm1_06005	hypothetical protein		0	0	0	0	0	8	7	1.58291	Q1
Bm1_06010	hypothetical protein		197	2	6	130	7	319	1012	1.6516	Q1	FEMALE/EGGS		AF				SOMATIC
Bm1_06015	tRNA-Tyr		0	0	0	0	0	0	0
Bm1_06020	Neurobeachin homolog		60	7	34	189	47	34	132	0.567608	Q3
Bm1_06025	hypothetical protein		0	0	0	0	0	0	0
Bm1_06030	gene 11-1 protein precursor		2	0	0	25	0	2	1	1.05144	Q1	LATE LARVAL
Bm1_06035	Tudor domain containing protein		337	56	63	435	108	168	243	0.412179	Q4
Bm1_06040	gag protein		0	0	0	1	0	0	0	0.860074	Q2
Bm1_06045	hypothetical protein		1	1	0	3	1	0	1	0.730901	Q2
Bm1_06050	Fork head domain containing protein	GO:0003677; GO:0003700; GO:0005634; GO:0006350; GO:0006355; GO:0043565; GO:0045449	58	34	42	184	19	33	32	0.59265	Q3
Bm1_06055	tRNA-Ser		4	0	1	0	0	0	14				AF
Bm1_06060	hypothetical protein		4	0	0	0	3	20	1	1.42579	Q1	MALE	AM
Bm1_06065	hypothetical protein		0	5	2	2	0	5	0	1.51768	Q1	MICROFILARIAL
Bm1_06070	coatomer alpha subunit	GO:0005198; GO:0005515; GO:0006886; GO:0016192; GO:0030117; GO:0030126	1958	433	356	6763	1226	2022	1534	0.422251	Q4
Bm1_06075	hypothetical protein		3	0	1	13	0	2	7	0.777182	Q2
Bm1_06080	hypothetical protein		109	0	13	128	6	21	102	1.07277	Q1					MM
Bm1_06085	hypothetical protein		65	6	25	97	32	40	90	0.508318	Q3
Bm1_06090	MAS20 protein import receptor containing protein	GO:0004872; GO:0005742; GO:0006605; GO:0006886	333	111	228	498	307	404	2070	0.761483	Q2			AF				SOMATIC
Bm1_06095	Hypothetical 99.7 kDa protein in SDL1 5'region precursor, putative		137	11	14	338	59	84	106	0.48584	Q3
Bm1_06100	DNA mismatch repair protein MutL containing protein	GO:0005524; GO:0006298; GO:0030983	101	32	25	412	35	107	34	0.496995	Q3
Bm1_06105	XPA protein N-terminal containing protein	GO:0003684; GO:0005634; GO:0006289	177	20	104	232	75	191	454	0.631749	Q3
Bm1_06110	RIKEN cDNA 5830427H10 gene		179	38	47	685	129	160	191	0.422251	Q4
Bm1_06115	MB2		0	0	1	0	0	60	0	3.31605	Q1	MALE	AM		MA
Bm1_06120	hypothetical protein		0	0	0	83	0	0	0	3.05287	Q1	LATE LARVAL					L3
Bm1_06125	hypothetical protein		388	110	213	5282	1465	517	641	0.730901	Q2
Bm1_06130	Nuclear anchorage protein 1	GO:0003779; GO:0016021	596	224	177	5645	1195	629	410	0.631749	Q3
Bm1_06135	Zinc knuckle family protein	GO:0003676; GO:0003723; GO:0003964; GO:0006278; GO:0008270	0	0	0	0	0	0	0
Bm1_06140	Pyruvate kinase, alpha/beta domain containing protein	GO:0000287; GO:0004743; GO:0006096; GO:0016301; GO:0030955	6	4	6	664	16	5	13	1.34038	Q1	LATE LARVAL					L3
Bm1_06145	Pygopus homolog 1	GO:0005515; GO:0008270; GO:0046872	92	17	6	248	22	60	29	0.519815	Q3
Bm1_06150	hypothetical protein		751	73	94	921	170	231	1131	0.59265	Q3
Bm1_06155	hypothetical protein		21	0	0	558	1	5	2	2.36826	Q1	LATE LARVAL					L3
Bm1_06160	zyg-9 protein	GO:0005488	2816	358	590	5222	1146	1339	2037	0.412179	Q4
Bm1_06165	tRNA-Pro		1	0	0	0	1	0	0
Bm1_06170	Uncharacterized protein family UPF0005 containing protein	GO:0016020; GO:0016021	1548	320	602	4532	1082	1327	2041	0.412179	Q4
Bm1_06175	cathepsin L-like cysteine proteinase	GO:0006508; GO:0008234	31	343	131	17	4	21	40	2.01209	Q1	MICROFILARIAL
Bm1_06180	Papain family cysteine protease containing protein	GO:0006508; GO:0008233; GO:0008234	53	1107	1302	3	0	92	512	3.05287	Q1	MICROFILARIAL		AF				SOMATIC
Bm1_06185	Papain family cysteine protease containing protein	GO:0006508; GO:0008233; GO:0008234	46	491	365	2	0	27	126	2.81994	Q1	MICROFILARIAL
Bm1_06190	60S ribosomal protein L24 (L30)	GO:0003735; GO:0005622; GO:0005840; GO:0006412	3326	1631	944	7837	2414	3773	981	0.531488	Q3
Bm1_06195	hypothetical protein	GO:0005198; GO:0005856	138	16	38	119	36	365	36	0.761483	Q2		AM
Bm1_06200	hypothetical protein		76	211	141	483	31	133	14	1.09454	Q1	MICROFILARIAL	AM
Bm1_06205	cleavage stimulation factor	GO:0000166; GO:0003676	903	169	404	810	254	433	1773	0.618505	Q3
Bm1_06210	RH61522p		550	108	72	681	77	94	542	0.58003	Q3
Bm1_06215	hypothetical protein		0	0	0	2	0	15	0	2.10593	Q1	MALE	AM		MA
Bm1_06220	hypothetical protein		13	2	3	188	6	8	0	1.13949	Q1	LATE LARVAL
Bm1_06225	Immunoglobulin I-set domain containing protein		860	109	93	555	111	166	380	0.531488	Q3
Bm1_06230	Immunoglobulin I-set domain containing protein		4730	403	507	2661	1049	937	2775	0.543342	Q3
Bm1_06235	hypothetical protein		96	7	0	87	1	7	5	1.34038	Q1			EE	EE		L3	GERMLINE
Bm1_06240	Conserved hypothetical protein	GO:0007186; GO:0016021	11	0	0	8	0	11	0	1.39664	Q1
Bm1_06245	hypothetical protein		105	181	152	354	76	334	118	0.716005	Q2
Bm1_06250	SET domain containing protein		1343	306	282	2058	283	427	1043	0.464021	Q4
Bm1_06255	Type I phosphodiesterase / nucleotide pyrophosphatase family protein	GO:0003824; GO:0008152	145	0	2	1090	132	95	234	1.45567	Q1
Bm1_06260	Hypothetical 36.5 kDa protein K01A12.3 in chromosome X, putative	GO:0007186; GO:0016021	16	4	4	106	16	12	7	0.567608	Q3
Bm1_06265	hypothetical protein	GO:0005515; GO:0008270	85	3	0	24	14	43	66	1.07277	Q1
Bm1_06270	hypothetical protein		136	0	0	27	22	48	82	1.54988	Q1
Bm1_06275	SET domain containing protein	GO:0005634; GO:0008168; GO:0016740	117	1	1	135	48	94	33	0.99002	Q2
Bm1_06280	hypothetical protein		150	15	107	6195	981	785	6062	1.36817	Q1	FEMALE/EGGS	AF	AF	MA			SOMATIC
Bm1_06285	cleft lip and palate associated transmembrane protein 1, putative	GO:0016021	1428	285	1076	2838	848	1100	3571	0.567608	Q3
Bm1_06290	hypothetical protein		23	0	4	5	1	1	6	1.03055	Q1				EE			GERMLINE
Bm1_06295	hypothetical protein		2	0	1	0	0	1	0	0.842883	Q2
Bm1_06300	integrase	GO:0003676; GO:0003677; GO:0015074	24	1	0	0	0	2	8	1.39664	Q1	FEMALE/EGGS						GERMLINE
Bm1_06305	RNase H and integrase-like protein		0	0	0	0	0	0	0
Bm1_06310	protein R52.2		0	0	1	0	0	0	0	0.951076	Q2
Bm1_06315	hypothetical protein		1	0	0	2	0	0	1	0.777182	Q2
Bm1_06320	hypothetical protein	GO:0003676; GO:0003677; GO:0015074	25	0	2	7	0	2	10	1.13949	Q1	FEMALE/EGGS						GERMLINE
Bm1_06325	SD27140p	GO:0003723; GO:0003964; GO:0006278	50	5	4	20	0	3	16	0.99002	Q2				EE			GERMLINE
Bm1_06330	hypothetical protein		1	0	0	7	0	0	0	0.913627	Q2
Bm1_06335	CX module family protein		59	10	21	357	87	125	32	0.59265	Q3
Bm1_06340	hypothetical protein		2237	37	34	415	124	61	556	1.09454	Q1	FEMALE/EGGS	AF		EE			GERMLINE
Bm1_06345	High temperature-induced dauer formation protein 1, isoform b, putative		820	201	205	2894	540	960	797	0.402248	Q4
Bm1_06350	Zinc finger, C2H2 type family protein	GO:0003676; GO:0003677; GO:0005515; GO:0005622; GO:0008270; GO:0046872	1409	169	345	1586	468	907	1173	0.432469	Q4
Bm1_06355	oxidoreductase, short chain dehydrogenase/reductase family protein	GO:0003824; GO:0005488; GO:0008152; GO:0016491; GO:0055114	263	96	30	596	75	215	82	0.519815	Q3
Bm1_06360	3-hydroxyacyl-CoA dehydrogenase type II	GO:0003824; GO:0003857; GO:0005488; GO:0008152; GO:0016491; GO:0055114	1371	307	288	2199	401	629	1021	0.412179	Q4
Bm1_06365	hypothetical protein		2361	726	949	4234	751	1781	2810	0.442834	Q4
Bm1_06370	Sulfotransferase domain containing protein	GO:0008146; GO:0016740	1487	215	216	2157	485	914	839	0.402248	Q4
Bm1_06375	SD22372p		277	51	83	997	118	242	1186	0.672817	Q2
Bm1_06380	DnaJ domain containing protein	GO:0031072	81	56	18	171	26	162	22	0.672817	Q2		AM
Bm1_06385	Ras-related protein ypt4	GO:0005525; GO:0005622; GO:0007264	142	129	28	529	64	371	44	0.716005	Q2		AM
Bm1_06390	beta-lactamase family protein		10	0	0	119	27	24	10	1.2867	Q1	LATE LARVAL
Bm1_06395	multidrug resistance related protein 1	GO:0000166; GO:0005524; GO:0006810; GO:0016021; GO:0016887; GO:0017111; GO:0042626; GO:0055085	2049	304	225	5891	917	1266	793	0.464021	Q4
Bm1_06400	hypothetical protein	GO:0005622; GO:0007165	551	61	79	2338	401	440	335	0.519815	Q3
Bm1_06405	Septin 6	GO:0000166; GO:0005525; GO:0007049	51	0	0	8	9	36	27	1.34038	Q1
Bm1_06410	acetyltransferase, GNAT family protein	GO:0008080; GO:0008152; GO:0016740	257	28	18	472	93	282	210	0.519815	Q3
Bm1_06415	hypothetical protein		1515	243	186	1804	223	411	589	0.47485	Q4
Bm1_06420	hypothetical protein		242	35	37	211	33	89	100	0.47485	Q4
Bm1_06425	Inhibitor of Apoptosis domain containing protein	GO:0005622	21	4	1	30	5	54	5	0.793164	Q2		AM
Bm1_06430	TBC domain containing protein	GO:0005097; GO:0005622; GO:0032313	1413	283	268	2400	378	499	669	0.422251	Q4
Bm1_06435	hypothetical protein		157	28	46	425	44	148	84	0.422251	Q4
Bm1_06440	hypothetical protein		970	27	40	187	142	365	1111	0.913627	Q2	FEMALE/EGGS						GERMLINE
Bm1_06445	Transthyretin-like family protein		10	23	10	3682	240	528	20	1.58291	Q1	LATE LARVAL	AM		MA
Bm1_06450	Ubiquitin family protein		6874	1054	1490	8495	2407	7303	5850	0.432469	Q4
Bm1_06455	TIP41-like family protein		170	36	35	697	93	84	85	0.464021	Q4
Bm1_06460	hypothetical protein	GO:0008289	52	4	1	130	21	3	6	0.913627	Q2				EE			GERMLINE
Bm1_06465	chromosome segregation protein smc1		70	9	59	87	33	34	131	0.672817	Q2
Bm1_06470	hypothetical protein	GO:0004683; GO:0005516; GO:0005524; GO:0006468	9	4	0	95	8	6	1	1.03055	Q1
Bm1_06475	Hypothetical 18.4 kDa protein T05H10.3 in chromosome II precursor		61	9	6	91	9	8	6	0.645213	Q2
Bm1_06480	OTU-like cysteine protease family protein	GO:0008233	927	206	338	1146	338	634	1551	0.496995	Q3
Bm1_06485	Yippee-like protein 5		161	43	28	515	92	197	109	0.432469	Q4
Bm1_06490	hypothetical protein		75	53	6	869	88	201	13	0.913627	Q2		AM			IM
Bm1_06495	hypothetical protein		60	36	38	929	89	54	68	0.631749	Q3
Bm1_06500	KIAA0033		429	105	66	1924	237	365	139	0.508318	Q3
Bm1_06505	WD-repeat protein BING4		428	133	101	995	251	315	298	0.402248	Q4
Bm1_06510	WD-repeat protein BING4		315	114	181	805	177	293	1280	0.605473	Q3
Bm1_06515	hypothetical protein		308	89	229	474	135	316	375	0.508318	Q3
Bm1_06520	EF hand family protein	GO:0005509	294	173	257	1110	249	68	140	0.701364	Q2
Bm1_06525	hypothetical protein		38	3	4	89	22	20	21	0.508318	Q3
Bm1_06530	Temporarily assigned gene name protein 150, isoform b		378	27	58	319	94	102	654	0.672817	Q2		AF
Bm1_06535	signal recognition particle 9 kDa protein homolog	GO:0005515; GO:0006614; GO:0008312; GO:0045900; GO:0048500	26	3	2	230	25	53	4	0.877589	Q2		AM
Bm1_06540	Zinc finger, C2H2 type family protein	GO:0003676; GO:0005622; GO:0008270	204	37	153	423	122	151	546	0.59265	Q3
Bm1_06545	hypothetical protein	GO:0005622; GO:0008270	1394	381	215	1884	235	281	576	0.531488	Q3
Bm1_06550	Protein kinase domain containing protein	GO:0000166; GO:0004672; GO:0004674; GO:0004675; GO:0005024; GO:0005524; GO:0006468; GO:0016020; GO:0016301	691	82	156	1289	369	256	789	0.47485	Q4
Bm1_06555	wnt family protein	GO:0004871; GO:0005576; GO:0005578; GO:0007223; GO:0007275; GO:0016055	198	3	3	25	3	35	127	1.21064	Q1	FEMALE/EGGS						GERMLINE
Bm1_06560	hypothetical protein		146	37	34	336	36	130	89	0.422251	Q4
Bm1_06565	spliced leader 30 kDa protein		616	59	94	495	107	68	344	0.567608	Q3				EE			GERMLINE
Bm1_06570	3-oxo-5-alpha-steroid 4-dehydrogenase 1	GO:0003865; GO:0005737; GO:0006629; GO:0016021; GO:0016491; GO:0016627; GO:0055114	119	12	27	500	84	80	157	0.508318	Q3
Bm1_06575	hypothetical protein		174	43	52	435	82	193	162	0.392456	Q4
Bm1_06580	60s ribosomal protein L49, mitochondrial	GO:0003735; GO:0005622; GO:0005840; GO:0006412	355	100	64	1056	185	491	91	0.519815	Q3
Bm1_06585	hypotetical protein, conserved	GO:0005515; GO:0008270; GO:0046872	481	95	73	1138	142	476	96	0.508318	Q3
Bm1_06590	Animal haem peroxidase family protein	GO:0004601; GO:0006979; GO:0020037; GO:0055114	100	0	2	37	1	1	22	1.51768	Q1	FEMALE/EGGS	AF		EE			GERMLINE
Bm1_06595	hypothetical protein		45	2	0	8	27	278	0	2.36826	Q1	MALE	AM	EE	MA		L4
Bm1_06600	tail component encoded by cryptic prophage		37	0	2	4	5	328	8	2.15507	Q1	MALE	AM		MA
Bm1_06605	SH2 domain containing protein	GO:0000166; GO:0004672; GO:0004713; GO:0005515; GO:0005524; GO:0006468; GO:0016301; GO:0016740	28	0	4	13	17	555	2	2.31231	Q1	MALE	AM		MA
Bm1_06610	Cell wall protein DAN4 precursor		26	2	4	16	3	161	10	1.26077	Q1	MALE	AM		MA
Bm1_06615	40S ribosomal protein S4	GO:0003723; GO:0003735; GO:0005622; GO:0005840; GO:0006412	4594	1703	2846	8979	2726	3281	3185	0.47485	Q4
Bm1_06620	CG7849-PB	GO:0001522; GO:0003723; GO:0006396; GO:0009451; GO:0009982	140	56	31	646	59	64	80	0.496995	Q3
Bm1_06625	homolog of yeast longevity gene protein 2, isoform a	GO:0016020; GO:0016021	405	26	13	438	25	50	21	0.826006	Q2			EE	EE			GERMLINE
Bm1_06630	NAC domain containing protein		2022	836	488	3390	1246	1406	1808	0.442834	Q4
Bm1_06635	60S ribosomal protein L17	GO:0003735; GO:0005622; GO:0005840; GO:0006412; GO:0015934; GO:0030529	4210	1737	3131	8132	2822	6085	3233	0.496995	Q3
Bm1_06640	Protein phosphatase inhibitor containing protein		78	15	13	337	70	61	34	0.519815	Q3
Bm1_06645	hypothetical protein	GO:0005515; GO:0008270; GO:0046872	187	11	9	238	52	201	54	0.631749	Q3
Bm1_06650	hypothetical protein		19	2	3	817	174	31	78	1.31323	Q1	LATE LARVAL
Bm1_06655	hypothetical protein		295	16	9	420	58	142	448	0.761483	Q2
Bm1_06660	hypothetical protein		805	18	20	417	124	751	795	0.913627	Q2
Bm1_06665	Transmembrane amino acid transporter protein	GO:0016020; GO:0016021	669	33	36	5131	898	231	252	0.99002	Q2	LATE LARVAL
Bm1_06670	Acid phosphatase F26C11.1		314	69	127	539	137	434	725	0.519815	Q3
Bm1_06675	protein-S isoprenylcysteine O-methyltransferase	GO:0004671; GO:0006481; GO:0008168; GO:0016021; GO:0016740	52	31	9	316	20	66	16	0.631749	Q3
Bm1_06680	KH domain containing protein	GO:0003723	4173	474	735	11444	3058	2433	3816	0.47485	Q4
Bm1_06685	Ser/Thr protein phosphatase family protein	GO:0016787	26	81	53	1297	162	161	38	0.842883	Q2				MA
Bm1_06690	hypothetical protein		457	4	0	73	0	9	394	2.48603	Q1	FEMALE/EGGS	AF		EE		L3	GERMLINE
Bm1_06695	hypothetical protein		90	17	7	6351	786	44	77	1.72405	Q1	LATE LARVAL
Bm1_06700	hypothetical protein		0	0	0	11	0	2	0	1.05144	Q1
Bm1_06705	probable ribosylglycoyhdrolase		8	12	1	159	5	15	2	0.99002	Q2
Bm1_06710	hypothetical protein		1	0	0	230	4	6	2	1.96727	Q1	LATE LARVAL					L3
Bm1_06715	hypothetical protein		78	5	2	173	20	39	69	0.645213	Q2
Bm1_06720	hypothetical protein	GO:0008270	7	7	4	170	2	38	1	1.05144	Q1		AM				L3
Bm1_06725	hypothetical protein		32	12	0	160	5	37	3	1.09454	Q1		AM			IM
Bm1_06730	Snowski, identical		268	83	23	791	120	121	41	0.618505	Q3
Bm1_06735	GBF1 protein		7	3	0	25	5	7	4	0.631749	Q3
Bm1_06740	kinesin family member 12		2	0	0	55	1	11	0	1.45567	Q1	LATE LARVAL
Bm1_06745	hypothetical protein		1	0	0	1	0	1	0	0.793164	Q2
Bm1_06750	Ras-related protein Rab-30	GO:0000166; GO:0005525; GO:0007264; GO:0015031	129	25	9	440	60	121	52	0.531488	Q3
Bm1_06755	endochitinase	GO:0003824; GO:0004553; GO:0004568; GO:0005975; GO:0008152; GO:0016787; GO:0016798; GO:0043169	23	40	83	9	0	0	4	2.61234	Q1	MICROFILARIAL			EE			GERMLINE
Bm1_06760	zgc:100814 protein		4	8	2	995	218	128	23	1.51768	Q1	LATE LARVAL			MA
Bm1_06765	gamma-secretase subunit pen-2		17	14	3	229	5	24	0	1.16269	Q1		AM	EE			L3
Bm1_06770	hypothetical protein		203	84	23	839	70	136	135	0.519815	Q3
Bm1_06775	hypothetical protein		275	131	124	1277	187	654	294	0.45335	Q4
Bm1_06780	TAP42-like family protein	GO:0009607; GO:0009966	391	113	109	1791	522	445	329	0.48584	Q3
Bm1_06785	hypothetical protein		538	147	465	773	207	355	1120	0.618505	Q3
Bm1_06790	hypothetical protein		2	0	4	23	2	3	3	0.746058	Q2
Bm1_06795	hypothetical protein		1	0	0	14	0	2	0	1.01008	Q1
Bm1_06800	hypothetical protein		85	0	3	0	0	5	1340	3.96024	Q1	FEMALE/EGGS	AF	AF	EE			SOMATIC
Bm1_06805	hypothetical protein		0	1	0	246	0	2	3	2.48603	Q1	LATE LARVAL					L3
Bm1_06810	Cuticle collagen dpy-7 precursor	GO:0042302	5	2	58	32	0	6	0	2.36826	Q1	MICROFILARIAL				MM
Bm1_06815	tRNA-His		1	1	0	2	1	0	0
Bm1_06820	inosine-5'-monophosphate dehydrogenase	GO:0003824; GO:0008152; GO:0055114	1	0	0	7	0	2	2	0.746058	Q2
Bm1_06825	hypothetical protein		241	92	71	571	93	389	119	0.47485	Q4
Bm1_06830	ABC transporter transmembrane region family protein	GO:0005524; GO:0006810; GO:0016021; GO:0042626; GO:0055085	2	0	0	73	14	2	3	1.42579	Q1	LATE LARVAL
Bm1_06835	hypothetical protein		0	0	0	0	0	1	0	0.860074	Q2
Bm1_06840	hypothetical protein		0	0	0	0	0	0	0
Bm1_06845	hypothetical protein		0	0	0	0	0	0	0
Bm1_06850	reverse transcriptase	GO:0003723; GO:0003964; GO:0006278	2	0	0	3	0	0	0	0.842883	Q2
Bm1_06855	hypothetical protein		0	1	0	1	0	1	0	0.877589	Q2
Bm1_06860	gag protein		0	0	0	0	0	0	1	0.860074	Q2
Bm1_06865	protein R52.2		0	0	0	0	0	0	0
Bm1_06870	Pao retrotransposon peptidase family protein	GO:0003676; GO:0003677; GO:0015074	0	1	0	0	0	0	0	0.970356	Q2
Bm1_06875	hypothetical protein		54	10	19	111	10	20	58	0.496995	Q3
Bm1_06880	polyadenylate-binding protein 4	GO:0000166; GO:0003676; GO:0003723	691	262	160	1980	235	1664	286	0.567608	Q3
Bm1_06885	hypothetical protein		6	5	0	8	4	7	3	0.761483	Q2
Bm1_06890	env-like protein		0	0	0	1	0	0	0	0.860074	Q2
Bm1_06895	hypothetical protein	GO:0005515	1	0	0	4	0	3	0	0.842883	Q2
Bm1_06900	Probable tyrosine-protein kinase kin-31	GO:0004672; GO:0005515; GO:0005524; GO:0006468; GO:0016301	0	0	0	5	0	1	0	0.860074	Q2
Bm1_06905	Zinc finger, ZZ type family protein	GO:0005509; GO:0008270	835	192	101	2217	531	754	367	0.464021	Q4
Bm1_06910	DNA polymerase delta catalytic subunit	GO:0000166; GO:0003676; GO:0003677; GO:0003887; GO:0006139; GO:0006260; GO:0016740; GO:0016779	952	298	389	3392	728	5150	817	0.6589	Q2		AM		MA
Bm1_06915	cDNA sequence BC018371	GO:0003824; GO:0008152	3	3	0	638	17	31	0	2.2058	Q1	LATE LARVAL	AM		MA		L3
Bm1_06920	hypothetical protein		3	0	0	23	0	3	0	1.13949	Q1
Bm1_06925	F26F3.2 protein		52	17	3	276	38	8	6	0.895437	Q2
Bm1_06930	Zinc finger protein 183 homolog	GO:0003676; GO:0005515; GO:0008270; GO:0046872	331	148	151	467	125	356	256	0.48584	Q3
Bm1_06935	HAD-superfamily hydrolase, subfamily IA, variant 1 containing protein	GO:0003824; GO:0008152; GO:0008967; GO:0016787	118	72	48	940	154	265	292	0.47485	Q4
Bm1_06940	Oligosaccharyl transferase STT3 subunit homolog	GO:0004576; GO:0006486; GO:0016020; GO:0016740	624	155	173	1694	254	635	453	0.392456	Q4
Bm1_06945	Streptomyces cyclase/dehydrase family protein		120	25	14	275	28	84	28	0.496995	Q3
Bm1_06950	Double-stranded RNA binding motif family protein	GO:0003723; GO:0003725; GO:0005622	1207	97	223	1738	413	1563	1469	0.531488	Q3
Bm1_06955	hypothetical protein		89	16	47	287	45	101	333	0.605473	Q3
Bm1_06960	hypothetical protein		47	5	17	171	30	43	23	0.48584	Q3
Bm1_06965	hypothetical protein		131	21	40	188	52	175	64	0.464021	Q4
Bm1_06970	Hypothetical 28.7 kDa protein in RNR3-ARC15 intergenic region, putative	GO:0008152; GO:0008168	11	3	3	145	2	9	1	0.951076	Q2	LATE LARVAL					L3
Bm1_06975	hypothetical protein		0	0	0	0	0	0	0
Bm1_06980	hypothetical protein		41	1	2	308	9	7	31	0.99002	Q2	LATE LARVAL
Bm1_06985	rRNA methyltransferase	GO:0003676; GO:0005634; GO:0006364; GO:0008168; GO:0016740; GO:0031167; GO:0032259	3140	1094	2552	4380	1505	5453	3766	0.543342	Q3
Bm1_06990	Myotubularin-related family protein	GO:0004725; GO:0008270; GO:0016311; GO:0016791; GO:0046872	657	149	236	1467	356	741	1452	0.47485	Q4
Bm1_06995	hypothetical protein	GO:0004672; GO:0005524; GO:0006468	6	4	1	18	1	409	4	2.25818	Q1	MALE	AM		MA
Bm1_07000	Serine protease Z688.6 precursor	GO:0006508; GO:0008233; GO:0008236	96	32	31	688	117	122	27	0.605473	Q3
Bm1_07005	Serine protease Z688.6 precursor	GO:0006508; GO:0008233; GO:0008236	232	82	61	1352	220	241	84	0.543342	Q3
Bm1_07010	Serine carboxypeptidase S28 family protein	GO:0004180; GO:0006508; GO:0008236	1	1	2	221	110	67	11	1.54988	Q1	LATE LARVAL			MA
Bm1_07015	hypothetical protein		361	94	57	980	72	224	148	0.464021	Q4
Bm1_07020	membrane-bound transcription factor protease	GO:0004222; GO:0006508; GO:0008233; GO:0016020	388	73	60	872	111	227	248	0.402248	Q4
Bm1_07025	CCR4-NOT transcription complex subunit 7	GO:0003676; GO:0005634	1329	247	538	2188	528	1518	1853	0.45335	Q4
Bm1_07030	60S ribosomal protein L12	GO:0003735; GO:0005840; GO:0006412; GO:0030529	4821	1652	1906	7007	2525	3746	2770	0.45335	Q4
Bm1_07035	alkyldihydroxyacetonephosphate synthase	GO:0003824; GO:0008609; GO:0016491; GO:0016740; GO:0050660	320	91	136	1155	194	300	263	0.402248	Q4
Bm1_07040	YjeF-related protein, C-terminus containing protein		425	127	178	1056	232	426	776	0.432469	Q4
Bm1_07045	hypothetical protein	GO:0005515; GO:0005737	6	1	1	133	22	189	7	1.42579	Q1	MALE	AM		MA
Bm1_07050	hypothetical protein		11	1	3	51	5	13	63	0.809436	Q2			AF				SOMATIC
Bm1_07055	CDP-alcohol phosphatidyltransferase family protein	GO:0008654; GO:0016020; GO:0016740; GO:0016780	2369	324	775	2933	605	879	4718	0.605473	Q3
Bm1_07060	Protein kinase domain containing protein	GO:0000166; GO:0004672; GO:0004674; GO:0005524; GO:0006468; GO:0016301	216	45	26	721	297	210	79	0.618505	Q3
Bm1_07065	hypothetical protein		0	0	0	0	0	0	0
Bm1_07070	hypothetical protein		92	0	0	0	0	2	109	2.97214	Q1	FEMALE/EGGS	AF		EE			GERMLINE
Bm1_07075	hypothetical protein		89	0	1	1	0	10	84	2.25818	Q1	FEMALE/EGGS	AF		EE			GERMLINE
Bm1_07080	CENP-B N-terminal DNA-binding domain containing protein	GO:0000775; GO:0003677; GO:0045449	6	0	0	5	1	3	6	0.746058	Q2
Bm1_07085	Serine/threonine protein phosphatase PP1-gamma catalytic subunit	GO:0016787	1	0	0	0	0	49	0	3.13696	Q1	MALE	AM		MA
Bm1_07090	hypothetical protein		202	0	0	0	0	30	181	3.05287	Q1	FEMALE/EGGS	AF					GERMLINE
Bm1_07095	Zinc finger, C2H2 type family protein	GO:0003676; GO:0005622; GO:0008270	0	0	1	5	0	0	0	0.93217	Q2
Bm1_07100	hypothetical protein		0	0	0	16	0	0	0	1.51768	Q1	LATE LARVAL
Bm1_07105	FG-GAP repeat family protein		43	3	1	25	1	4	3	0.877589	Q2			EE
Bm1_07110	cullin homolog 3	GO:0006511; GO:0031461; GO:0031625	1380	314	456	2325	413	1751	2241	0.47485	Q4
Bm1_07115	ankyrin repeat domain protein 28		2288	520	651	3568	587	971	2013	0.442834	Q4
Bm1_07120	hypothetical protein		178	22	29	383	41	89	43	0.464021	Q4
Bm1_07125	hypothetical protein		0	2	1	1041	201	179	0	2.81994	Q1	LATE LARVAL	AM		MA
Bm1_07130	hypothetical protein		7	2	1	315	1	21	1	1.51768	Q1	LATE LARVAL	AM				L3
Bm1_07135	hypothetical protein		650	95	107	1914	474	317	616	0.47485	Q4
Bm1_07140	hypothetical protein		632	153	346	908	457	353	534	0.496995	Q3
Bm1_07145	hypothetical protein		31	11	8	45	16	32	5	0.567608	Q3
Bm1_07150	hypothetical protein		164	34	89	309	155	103	637	0.6589	Q2		AF
Bm1_07155	hypothetical protein		1	0	0	30	0	25	1	1.72405	Q1	MALE	AM		MA
Bm1_07160	Hsp20/alpha crystallin family protein	GO:0009408	272	66	273	6607	479	442	270	0.793164	Q2
Bm1_07165	ATPase, AAA family protein	GO:0000166; GO:0003677; GO:0003689; GO:0005524; GO:0005663; GO:0006260; GO:0017111	1595	357	859	1598	560	920	1968	0.531488	Q3
Bm1_07170	cytokine inducible SH2-containing protein 5	GO:0005515	527	129	83	2273	286	289	233	0.48584	Q3
Bm1_07175	hypothetical protein	GO:0004672; GO:0004674; GO:0005524; GO:0006468	40	1	1	0	0	10	26	1.42579	Q1	FEMALE/EGGS						GERMLINE
Bm1_07180	Sly1 protein homolog	GO:0006904; GO:0016192	766	189	287	4218	687	819	631	0.45335	Q4
Bm1_07185	programmed cell death protein 6	GO:0005509	78	48	3	913	44	332	38	0.951076	Q2		AM			IM
Bm1_07190	hypothetical protein		168	53	47	411	67	208	303	0.45335	Q4
Bm1_07195	K+ channel tetramerisation domain containing protein	GO:0005216; GO:0005249; GO:0005515; GO:0006813; GO:0008076; GO:0016020	150	41	13	572	67	145	43	0.55538	Q3
Bm1_07200	Alpha-adaptin homolog	GO:0005488; GO:0005515; GO:0006886; GO:0008565; GO:0015031; GO:0016020; GO:0016192; GO:0030117; GO:0030131	1027	227	177	3206	422	686	432	0.432469	Q4
Bm1_07205	Hypothetical 34.8 kDa protein C28H8.5 in chromosome III, putative		88	1	5	41	10	23	172	1.07277	Q1	FEMALE/EGGS	AF					GERMLINE
Bm1_07210	Casein kinase I C03C10.2 in chromosome III	GO:0004672; GO:0005524; GO:0006468; GO:0016301	52	0	3	1	0	91	0	2.67899	Q1	MALE	AM	EE
Bm1_07215	hypothetical protein		0	0	0	0	0	0	0
Bm1_07220	zgc:63803		0	0	0	0	0	0	0
Bm1_07225	hypothetical protein		0	0	0	0	0	0	0
Bm1_07230	hypothetical protein	GO:0000166; GO:0003676; GO:0004386; GO:0005524; GO:0008026; GO:0016787	0	0	0	0	0	0	0
Bm1_07235	Dual specificity phosphatase, catalytic domain containing protein	GO:0004725; GO:0006470; GO:0008138; GO:0016311; GO:0016787; GO:0016791	28	16	6	47	23	39	4	0.672817	Q2		AM
Bm1_07240	Zinc knuckle family protein	GO:0003676; GO:0008270	0	0	0	0	0	0	0
Bm1_07245	hypothetical protein	GO:0005488	74	17	6	324	28	68	14	0.618505	Q3
Bm1_07250	TPR Domain containing protein	GO:0005488	675	196	151	4814	645	1017	450	0.519815	Q3
Bm1_07255	hypothetical protein, conserved	GO:0003723; GO:0003725; GO:0004000; GO:0005622; GO:0006396	876	141	384	1249	232	298	1793	0.618505	Q3		AF
Bm1_07260	hypothetical protein		59	32	8	373	17	154	12	0.777182	Q2		AM
Bm1_07265	hypothetical protein		2	0	0	27	0	1	0	1.34038	Q1	LATE LARVAL
Bm1_07270	hypothetical protein		1	1	0	4	3	14	0	1.16269	Q1	MALE	AM
Bm1_07275	Core-2/I-Branching enzyme family protein	GO:0008375; GO:0016020	0	0	12	156	8	1810	1	3.61578	Q1	MALE	AM		MA
Bm1_07280	hypothetical protein		0	0	0	9	0	96	0	3.41154	Q1	MALE	AM		MA
Bm1_07285	DNA polymerase epsilon p17 subunit	GO:0003677; GO:0005622; GO:0005634; GO:0043565	133	59	60	92	61	249	164	0.58003	Q3
Bm1_07290	Prion-like-		17	1	0	0	2	2	4	0.951076	Q2
Bm1_07295	MGC80520 protein		199	13	23	156	57	115	86	0.48584	Q3
Bm1_07300	hypothetical protein	GO:0009055; GO:0016491	119	20	20	194	42	130	23	0.519815	Q3
Bm1_07305	KH domain containing protein	GO:0003723	1574	267	222	2330	470	527	1227	0.432469	Q4
Bm1_07310	hypothetical protein	GO:0003824; GO:0003854; GO:0005488; GO:0006694; GO:0008152; GO:0016491; GO:0055114	45	5	6	616	33	88	7	0.951076	Q2		AM
Bm1_07315	hypothetical protein	GO:0016021; GO:0016485	302	42	70	394	77	165	156	0.412179	Q4
Bm1_07320	Zinc finger, C2H2 type family protein	GO:0005622; GO:0008270	32	0	2	42	1	28	6	0.970356	Q2
Bm1_07325	DNA repair protein RadA		0	0	0	1	0	1	0	0.842883	Q2
Bm1_07330	Zinc knuckle family protein	GO:0003676; GO:0008270	0	0	0	0	0	0	0
Bm1_07335	Integrase core domain containing protein	GO:0003676; GO:0003677; GO:0015074	0	0	0	0	0	0	0
Bm1_07340	zinc metalloproteinase toh-2 precursor	GO:0004222; GO:0006508; GO:0008233; GO:0008237; GO:0008270; GO:0016787; GO:0046872	77	6	18	184	28	104	27	0.531488	Q3
Bm1_07345	hypothetical protein		2246	303	321	10687	3518	3476	1841	0.631749	Q3
Bm1_07350	DNA translocase ftsK		17061	3	9	2	11	122	37312	3.96024	Q1	FEMALE/EGGS	AF		EE		L4	GERMLINE
Bm1_07355	Proline-rich protein MP-2 precursor		0	0	0	0	0	0	0
Bm1_07360	NADH-ubiquinone oxidoreductase 30 kDa subunit, mitochondrial precursor	GO:0008137; GO:0016491; GO:0016651; GO:0055114	483	100	102	2799	412	926	205	0.567608	Q3
Bm1_07365	TLD family protein		114	38	28	872	103	222	65	0.543342	Q3
Bm1_07370	Heat shock factor binding protein 1	GO:0006950	341	111	43	2047	404	525	129	0.631749	Q3
Bm1_07375	exosome complex exonuclease RRP40	GO:0004527	330	113	53	1641	232	512	114	0.55538	Q3
Bm1_07380	Leucine Rich Repeat family protein		1269	329	292	1872	228	1528	1229	0.48584	Q3
Bm1_07385	hypothetical protein		85	36	14	150	22	212	70	0.605473	Q3
Bm1_07390	Nuclear movement protein		915	245	283	2398	632	743	1490	0.422251	Q4
Bm1_07395	60S ribosomal protein L39	GO:0003735; GO:0005622; GO:0005840; GO:0006412	2443	506	1536	349	1514	1888	2783	0.793164	Q2						L4
Bm1_07400	adaptin or adaptin-related protein protein 8	GO:0005515; GO:0006810; GO:0006886; GO:0008565; GO:0015031; GO:0016192; GO:0030117	209	98	45	1024	180	261	235	0.45335	Q4
Bm1_07405	WD40-like Beta Propeller Repeat family protein		222	53	53	895	162	170	76	0.48584	Q3
Bm1_07410	hypothetical protein		18	1	0	43	60	78	2	1.54988	Q1		AM				L4
Bm1_07415	hypothetical protein		0	0	0	590	40	33	51	2.25818	Q1	LATE LARVAL		AF	MA			SOMATIC
Bm1_07420	aconitate hydratase, mitochondrial	GO:0003994; GO:0006099; GO:0008152; GO:0016829; GO:0051539	831	277	358	6624	1122	1204	621	0.519815	Q3
Bm1_07425	Immunoglobulin I-set domain containing protein		98	1	6	69	9	8	17	0.793164	Q2				EE			GERMLINE
Bm1_07430	Fasciclin domain containing protein		238	10	27	325	74	230	275	0.59265	Q3
Bm1_07435	hypothetical protein		0	0	0	3	3	16	0	1.68734	Q1	MALE	AM		MA
Bm1_07440	hypothetical protein		0	0	0	0	0	3	0	1.05144	Q1	MALE
Bm1_07445	hypothetical protein		0	0	0	0	0	1	0	0.860074	Q2
Bm1_07450	hypothetical protein		0	0	0	0	0	1	2	0.877589	Q2
Bm1_07455	reverse transcriptase	GO:0003723; GO:0003964; GO:0006278	0	0	0	0	0	1	0	0.860074	Q2
Bm1_07460	hypothetical protein		0	0	0	0	0	0	0
Bm1_07465	hypothetical protein	GO:0003676; GO:0003677; GO:0015074	0	0	0	0	0	0	0
Bm1_07470	hypothetical protein		0	0	0	1	0	0	0	0.860074	Q2
Bm1_07475	hypothetical protein		10	1	0	12	3	10	0	0.842883	Q2
Bm1_07480	KH domain containing protein	GO:0003723	1073	236	182	2611	585	3045	943	0.567608	Q3
Bm1_07485	hypothetical protein		216	40	54	65	79	196	105	0.58003	Q3
Bm1_07490	hypothetical protein		24	12	2	336	10	65	1	1.11677	Q1		AM	EE
Bm1_07495	hypothetical protein		40	10	28	120	7	53	219	0.793164	Q2			AF				SOMATIC
Bm1_07500	hypothetical protein		95	19	12	123	13	64	10	0.59265	Q3
Bm1_07505	RE15519p	GO:0007186; GO:0016021	73	5	4	169	17	14	47	0.59265	Q3
Bm1_07510	mitochondria processing peptidase subunit beta	GO:0003824; GO:0004222; GO:0006508; GO:0008270; GO:0046872	1061	314	411	2826	650	994	1246	0.402248	Q4
Bm1_07515	hypothetical protein		5	1	1	17	2	9	4	0.519815	Q3
Bm1_07520	beta-tubulin	GO:0005198; GO:0005525; GO:0005874; GO:0007017; GO:0007018	0	0	0	2	0	0	0	0.860074	Q2
Bm1_07525	hypothetical protein		64	14	21	155	12	49	59	0.45335	Q4
Bm1_07530	Hypothetical 32.4 kDa protein in TAF40-ERV25 intergenic region, putative	GO:0008152; GO:0008168	50	7	12	53	6	32	20	0.496995	Q3
Bm1_07535	tubulin beta chain	GO:0005198; GO:0005525; GO:0005874; GO:0007017; GO:0007018	157	15	30	125	20	61	50	0.496995	Q3
Bm1_07540	hypothetical protein	GO:0003824; GO:0005789; GO:0006506; GO:0008152; GO:0008484; GO:0016740	1502	358	361	4177	633	1199	1011	0.392456	Q4
Bm1_07545	ARP2/3 complex 16 kDa subunit	GO:0005856; GO:0030833	433	112	157	819	210	346	257	0.412179	Q4
Bm1_07550	Kelch motif family protein	GO:0005515	6847	1256	2088	6226	1183	1758	5833	0.543342	Q3
Bm1_07555	Large-conductance calcium-activated potassium channel Slo-1 (KCNMA) alpha subunit. C. elegans slo-1 ortholog	GO:0005216; GO:0005249; GO:0006813; GO:0008076	188	43	45	988	139	58	92	0.55538	Q3
Bm1_07560	Large-conductance calcium-activated potassium channel Slo-1 (KCNMA) alpha subunit. C. elegans slo-1 ortholog	GO:0005216	1463	276	471	2513	564	336	1428	0.496995	Q3
Bm1_07565	geranylgeranyl pyrophosphate synthetase	GO:0004161; GO:0004311; GO:0004337; GO:0008299; GO:0016740	343	95	142	835	173	254	541	0.432469	Q4
Bm1_07570	Prp18 domain containing protein	GO:0005681; GO:0008380	836	163	322	1119	291	774	1318	0.48584	Q3
Bm1_07575	chromosome 10 open reading frame 42		126	32	21	723	29	115	61	0.543342	Q3
Bm1_07580	hypothetical protein		204	4	9	622	6	21	216	1.09454	Q1		AF		EE		L3	GERMLINE
Bm1_07585	hypothetical protein		0	0	0	0	0	0	0
Bm1_07590	hypothetical protein		0	0	0	0	0	0	0
Bm1_07595	hypothetical protein		0	0	0	0	0	0	0
Bm1_07600	hypothetical protein		0	0	0	0	0	0	0
Bm1_07605	hypothetical protein		14	11	3	346	23	33	8	0.842883	Q2
Bm1_07610	Protein C14orf111 homolog		347	119	97	1067	269	462	160	0.45335	Q4
Bm1_07615	Peroxin-3 family protein	GO:0005779; GO:0007031	95	17	19	1002	133	94	242	0.6589	Q2
Bm1_07620	eukaryotic translation initiation factor 4E-1	GO:0003723; GO:0003743; GO:0005737; GO:0006412; GO:0006413	342	94	72	1038	194	471	219	0.432469	Q4
Bm1_07625	hypothetical protein		29	7	0	149	11	19	3	0.970356	Q2
Bm1_07630	Protein kinase domain containing protein	GO:0004672; GO:0005524; GO:0006468; GO:0016301	21	2	7	15	3	324	5	1.72405	Q1	MALE	AM		MA
Bm1_07635	GM16138p		115	82	54	1262	130	256	68	0.58003	Q3
Bm1_07640	Heat shock 70 kDa protein C precursor	GO:0006950	1228	258	267	10254	1617	1495	1301	0.567608	Q3
Bm1_07645	heat shock 70 kDa protein C precursor	GO:0000166; GO:0005524; GO:0006950	1484	327	130	15237	1324	2229	488	0.777182	Q2
Bm1_07650	hypothetical protein	GO:0005515	0	0	0	0	0	0	0
Bm1_07655	hypothetical protein		3	0	0	26	0	20	0	1.68734	Q1	MALE	AM
Bm1_07660	hypothetical protein		67	12	6	82	5	20	97	0.68697	Q2
Bm1_07665	Cytochrome oxidase assembly protein	GO:0006461; GO:0016020	410	119	120	1257	176	261	310	0.402248	Q4
Bm1_07670	cytochrome C-type heme lyase	GO:0004408; GO:0005739; GO:0016829	404	149	137	1263	274	514	409	0.402248	Q4
Bm1_07675	Tubulin beta-1 chain	GO:0000166; GO:0003924; GO:0005198; GO:0005525; GO:0005874; GO:0007017; GO:0007018; GO:0043234; GO:0051258	146	43	46	591	115	1138	154	0.809436	Q2	MALE	AM		MA
Bm1_07680	EB module family protein		732	152	191	2804	559	566	473	0.432469	Q4
Bm1_07685	DJ-1 family protein		270	78	95	2063	216	325	126	0.531488	Q3
Bm1_07690	mitochondrial 2-oxoglutarate/malate carrier protein	GO:0005215; GO:0005488; GO:0005743; GO:0006810; GO:0016020; GO:0016021; GO:0055085	307	308	535	643	104	175	430	0.826006	Q2	MICROFILARIAL
Bm1_07695	hypothetical protein		24	9	9	129	18	23	5	0.567608	Q3
Bm1_07700	RWD domain containing protein	GO:0005515; GO:0008270; GO:0046872	177	73	45	621	34	164	232	0.496995	Q3
Bm1_07705	hypothetical protein		63	24	20	187	34	51	31	0.442834	Q4
Bm1_07710	Probable molybdopterin binding domain containing protein	GO:0006777; GO:0008152; GO:0016740	230	80	75	3926	174	324	173	0.701364	Q2
Bm1_07715	hypothetical protein		522	87	115	500	132	489	457	0.464021	Q4
Bm1_07720	hypothetical protein		0	0	0	0	0	0	0
Bm1_07725	hypothetical protein		8	0	0	0	0	1	10	1.39664	Q1	FEMALE/EGGS						GERMLINE
Bm1_07730	Eukaryotic aspartyl protease family protein	GO:0004190; GO:0006508; GO:0008233; GO:0016787	76	28	30	7	0	6	16	1.54988	Q1	MICROFILARIAL			EE			GERMLINE
Bm1_07735	hypothetical protein		15	10	26	166	19	33	16	0.59265	Q3
Bm1_07740	hypothetical protein		39	15	13	330	22	48	84	0.508318	Q3
Bm1_07745	Helix-loop-helix DNA-binding domain containing protein	GO:0003677; GO:0005634; GO:0030528; GO:0045449	88	3	18	9	0	22	140	1.45567	Q1	FEMALE/EGGS						GERMLINE
Bm1_07750	metalloprotease	GO:0004222; GO:0006508; GO:0008233; GO:0008237; GO:0016787	1	1	0	50	1	1	0	1.34038	Q1	LATE LARVAL
Bm1_07755	hypothetical protein	GO:0005634; GO:0016747; GO:0045449	365	82	37	521	53	227	128	0.496995	Q3
Bm1_07760	hypothetical protein		168	47	26	1080	62	371	24	0.746058	Q2		AM
Bm1_07765	hypothetical protein		13	0	1	37	1	3	0	1.01008	Q1
Bm1_07770	hypothetical protein		1316	305	432	4099	600	1784	1444	0.402248	Q4
Bm1_07775	enhancer of rudimentary homolog	GO:0007049	18	3	3	345	2	20	8	1.05144	Q1	LATE LARVAL					L3
Bm1_07780	immunogenic protein 3		21	80	19	2167	148	200	16	1.16269	Q1		AM		MA
Bm1_07785	hypothetical protein		0	0	0	0	0	0	0
Bm1_07790	hypothetical protein		227	74	25	1512	179	469	58	0.68697	Q2		AM
Bm1_07795	hypothetical protein		89	15	24	395	51	83	85	0.432469	Q4
Bm1_07800	hypothetical protein		0	0	0	0	0	0	0
Bm1_07805	hypothetical protein		1	2	1	10	0	1	5	0.761483	Q2
Bm1_07810	F-box domain containing protein		472	15	10	336	28	77	521	0.951076	Q2	FEMALE/EGGS	AF					GERMLINE
Bm1_07815	hypothetical protein	GO:0006810; GO:0016020	22	5	6	176	15	18	7	0.605473	Q3
Bm1_07820	hypothetical protein	GO:0055085	22	14	1	106	1	4	4	1.05144	Q1						L3
Bm1_07825	hypothetical protein		105	7	18	61	10	120	249	0.860074	Q2
Bm1_07830	SMC family, C-terminal domain containing protein	GO:0005515; GO:0005524; GO:0005694; GO:0051276	831	136	178	961	337	1457	588	0.508318	Q3
Bm1_07835	pyridoxal kinase	GO:0016301	15	13	0	900	51	65	10	1.48629	Q1	LATE LARVAL				IM
Bm1_07840	Thioredoxin family protein	GO:0045454	233	26	92	1373	310	359	465	0.567608	Q3
Bm1_07845	hypothetical protein		7	0	1	551	13	6	1	2.01209	Q1	LATE LARVAL					L3
Bm1_07850	ubiquitin-conjugating enzyme E2-binding protein 1	GO:0005515; GO:0008270; GO:0046872	205	74	73	1084	216	605	402	0.48584	Q3
Bm1_07855	Conserved hypothetical ATP binding protein	GO:0000166	115	27	12	389	49	161	81	0.48584	Q3
Bm1_07860	hypothetical protein		58	23	56	601	118	123	129	0.519815	Q3
Bm1_07865	Zona pellucida-like domain containing protein		390	75	58	230	28	415	232	0.631749	Q3
Bm1_07870	jmjC domain containing protein		0	0	1	3	0	0	0	0.895437	Q2
Bm1_07875	hypothetical protein	GO:0003713; GO:0005634	37	3	20	44	10	8	52	0.672817	Q2
Bm1_07880	T-cell receptor beta chain ANA 11	GO:0004872	22	7	11	3	10	2	18	0.877589	Q2						L4
Bm1_07885	SD09147p		113	78	9	1150	119	384	16	0.951076	Q2		AM			IM
Bm1_07890	hypothetical protein		782	184	285	1217	228	502	562	0.432469	Q4
Bm1_07895	MGC84563 protein		9	10	3	137	2	50	0	1.21064	Q1		AM				L3
Bm1_07900	hypothetical protein	GO:0003676; GO:0008270; GO:0030528; GO:0045449	68	19	13	227	43	164	19	0.59265	Q3		AM
Bm1_07905	metallophosphoesterase 1		860	187	173	2750	583	650	428	0.432469	Q4
Bm1_07910	hypothetical protein		7	1	1	70	9	266	7	1.6516	Q1	MALE	AM		MA
Bm1_07915	hypothetical protein	GO:0006904; GO:0016192	8	6	1	345	17	54	3	1.16269	Q1		AM		MA
Bm1_07920	WGR domain containing protein	GO:0003950; GO:0006471	649	195	244	1554	320	557	465	0.402248	Q4
Bm1_07925	peroxisomal membrane anchor protein	GO:0005777; GO:0016020	132	10	22	274	46	84	106	0.45335	Q4
Bm1_07930	hypothetical protein		876	225	155	1298	194	490	863	0.45335	Q4
Bm1_07935	hypothetical protein		135	36	40	43	36	52	159	0.645213	Q2
Bm1_07940	oxidoreductase, short chain dehydrogenase/reductase family protein	GO:0003824; GO:0005488; GO:0008152; GO:0016491; GO:0055114	652	163	242	745	208	294	212	0.496995	Q3
Bm1_07945	hypothetical protein		5	0	0	0	0	55	0	2.97214	Q1	MALE	AM		MA
Bm1_07950	hypothetical protein		824	75	280	541	334	199	3588	0.99002	Q2	FEMALE/EGGS	AF					GERMLINE
Bm1_07955	Fibronectin type III domain containing protein		4864	451	956	5684	1661	2617	7412	0.531488	Q3
Bm1_07960	hypothetical protein		171	25	29	453	84	132	164	0.422251	Q4
Bm1_07965	trafficking protein particle complex subunit 4	GO:0005801; GO:0006810; GO:0006888	228	51	27	483	71	107	64	0.464021	Q4
Bm1_07970	hypothetical protein		339	0	1	0	0	11	1350	3.96024	Q1	FEMALE/EGGS	AF		EE			GERMLINE
Bm1_07975	gene cp2.2		499	0	1	0	0	28	728	3.51135	Q1	FEMALE/EGGS	AF		EE			GERMLINE
Bm1_07980	hypothetical protein		78	1	0	0	0	2	86	2.48603	Q1	FEMALE/EGGS	AF		EE			GERMLINE
Bm1_07985	hypothetical protein		1087	2	1	4	0	51	2693	3.41154	Q1	FEMALE/EGGS	AF		EE			GERMLINE
Bm1_07990	Neurotransmitter-gated ion-channel ligand binding domain containing protein	GO:0005216; GO:0005230; GO:0006810; GO:0006811; GO:0016020; GO:0016021; GO:0045211	54	21	6	137	14	34	9	0.59265	Q3
Bm1_07995	hypothetical protein		1763	311	311	2147	417	1407	1763	0.442834	Q4
Bm1_08000	hypothetical protein	GO:0003676; GO:0008270; GO:0046872	1967	545	531	1894	555	800	2550	0.519815	Q3
Bm1_08005	hypothetical protein		177	16	2	26	13	10	299	1.31323	Q1	FEMALE/EGGS	AF		EE			GERMLINE
Bm1_08010	hypothetical protein		22	127	14	142	339	89	16	1.31323	Q1					IM	L4
Bm1_08015	Twik (KCNK-like) family of potassium channels, alpha subunit 24	GO:0005216; GO:0005267; GO:0006810; GO:0006811; GO:0006813; GO:0016020; GO:0016021	40	3	8	2205	356	295	111	1.34038	Q1	LATE LARVAL			MA
Bm1_08020	hypothetical protein		94	2	3	49	11	58	116	0.877589	Q2
Bm1_08025	F-box domain containing protein		29	0	1	62	10	306	141	1.72405	Q1	MALE		AF	MA			SOMATIC
Bm1_08030	hypothetical protein		2	0	8	1	0	490	2	3.51135	Q1	MALE	AM		MA
Bm1_08035	Hypothetical 36.0 kDa protein C45G9.5 in chromosome III, putative		122	53	55	869	107	229	157	0.45335	Q4
Bm1_08040	hypothetical protein		120	17	14	720	40	44	72	0.605473	Q3
Bm1_08045	hypothetical protein		0	0	0	1	0	0	0	0.860074	Q2
Bm1_08050	hypothetical protein		1	0	0	3	0	2	1	0.746058	Q2
Bm1_08055	Hypothetical UPF0103 protein C37C3.8 in chromosome V		331	68	52	1693	220	266	82	0.567608	Q3
Bm1_08060	PHD-finger family protein	GO:0005515; GO:0008270; GO:0046872	280	50	46	455	59	173	152	0.412179	Q4
Bm1_08065	hypothetical protein		84	2	1	39	9	57	72	0.913627	Q2
Bm1_08070	DnaJ domain containing protein	GO:0005488; GO:0006457; GO:0031072; GO:0051082	855	240	372	1846	345	544	1330	0.45335	Q4
Bm1_08075	Paxneb protein	GO:0006357; GO:0033588	474	117	82	1219	149	294	195	0.432469	Q4
Bm1_08080	hypothetical protein	GO:0005525; GO:0005622	537	134	392	1500	241	440	842	0.48584	Q3
Bm1_08085	Glutaredoxin family protein	GO:0009055; GO:0015035; GO:0045454	509	83	144	1170	293	319	676	0.432469	Q4
Bm1_08090	Zinc finger, C2H2 type family protein	GO:0005622; GO:0008270	1307	184	474	1500	339	316	2412	0.645213	Q2		AF
Bm1_08095	Homeobox protein unc-4-like	GO:0003677; GO:0003700; GO:0006355; GO:0043565	20	8	8	30	3	2	14	0.68697	Q2
Bm1_08100	lysine decarboxylase		9	8	10	8	0	2	0	1.54988	Q1	MICROFILARIAL
Bm1_08105	keratinocyte associated protein 2		62	41	8	575	28	87	34	0.672817	Q2
Bm1_08110	Leucine Rich Repeat family protein	GO:0005515	100	12	7	497	52	139	13	0.761483	Q2		AM
Bm1_08115	hypothetical protein		102	26	38	156	34	67	155	0.47485	Q4
Bm1_08120	WW domain containing protein	GO:0005515	182	51	41	491	48	115	114	0.422251	Q4
Bm1_08125	Conserved oligomeric Golgi complex component 8		183	55	30	993	98	431	96	0.567608	Q3
Bm1_08130	Myotubularin-related family protein	GO:0004725; GO:0008270; GO:0016311; GO:0016787; GO:0016791; GO:0046872	2242	551	213	2412	502	581	1139	0.508318	Q3
Bm1_08135	cell division protein kinase 10	GO:0004672; GO:0004674; GO:0005524; GO:0006468; GO:0016301; GO:0016740; GO:0051301	856	264	220	1476	178	198	375	0.531488	Q3
Bm1_08140	hypothetical protein		1	0	3	1	0	1	10	1.31323	Q1
Bm1_08145	Zinc finger, C2H2 type family protein	GO:0003676; GO:0005622; GO:0008270	6	11	6	33	3	1	1	1.05144	Q1	MICROFILARIAL
Bm1_08150	NAD-dependent malic enzyme, mitochondrial precursor	GO:0003824; GO:0004470; GO:0005488; GO:0006108; GO:0008152; GO:0016491; GO:0016616; GO:0046872; GO:0051287; GO:0055114	95	184	137	1146	304	290	74	0.716005	Q2
Bm1_08155	Zinc finger, C2H2 type family protein	GO:0003676; GO:0005622; GO:0008270	0	0	0	4	1	0	3	0.842883	Q2
Bm1_08160	hypothetical protein		892	257	420	1826	1693	942	1231	0.55538	Q3
Bm1_08165	hypothetical protein		431	176	250	1603	905	585	559	0.519815	Q3
Bm1_08170	hypothetical protein		7	5	3	2	1	0	11	1.03055	Q1
Bm1_08175	hypothetical protein		276	58	30	153	56	279	311	0.59265	Q3
Bm1_08180	hypothetical protein		40	6	7	52	9	30	110	0.672817	Q2
Bm1_08185	Cation transporter family protein	GO:0005216; GO:0005230; GO:0005886; GO:0006810; GO:0006811; GO:0016020; GO:0016021; GO:0030054; GO:0045202; GO:0045211	35	4	6	216	49	44	14	0.672817	Q2
Bm1_08190	hypothetical protein		47	13	14	52	10	40	123	0.631749	Q3
Bm1_08195	hypothetical protein		238	45	48	303	44	149	459	0.58003	Q3
Bm1_08200	hypothetical protein		136	45	52	332	41	25	252	0.618505	Q3		AF
Bm1_08205	Probable ATP-dependent RNA helicase p47 homolog	GO:0003676; GO:0004386; GO:0005524; GO:0008026; GO:0016787	6268	1481	1742	7552	1480	1872	3725	0.47485	Q4
Bm1_08210	glutamate dehydrogenase, mitochondrial precursor, putative	GO:0003824; GO:0004353; GO:0005488; GO:0006520; GO:0008152; GO:0016491; GO:0016639; GO:0055114	674	254	242	3375	632	1311	481	0.464021	Q4
Bm1_08215	hypothetical protein		42	0	0	3	1	420	1	3.13696	Q1	MALE	AM	EE	MA
Bm1_08220	hypothetical protein		487	121	148	1335	210	426	934	0.45335	Q4
Bm1_08225	hypothetical protein		543	121	445	1017	195	202	3161	0.913627	Q2		AF	AF				SOMATIC
Bm1_08230	hypothetical protein	GO:0003700; GO:0005634; GO:0006355; GO:0008270; GO:0043565	10	0	0	3	4	1	3	0.93217	Q2
Bm1_08235	hypothetical protein		1	0	0	0	0	1	0	0.826006	Q2
Bm1_08240	NifU-like protein	GO:0005506; GO:0005515; GO:0016226; GO:0051536	0	0	0	0	0	2	0	0.93217	Q2
Bm1_08245	hypothetical protein		349	96	101	950	107	127	156	0.464021	Q4
Bm1_08250	CG18437-PA		62	27	19	429	25	33	18	0.618505	Q3
Bm1_08255	hypothetical protein		110	39	10	518	60	127	18	0.6589	Q2		AM
Bm1_08260	hypothetical protein		29	3	3	16	2	2	3	0.730901	Q2				EE			GERMLINE
Bm1_08265	RNA pseudouridylate synthase family protein	GO:0001522; GO:0003723; GO:0009451; GO:0009982	293	68	70	531	87	197	143	0.412179	Q4
Bm1_08270	FLJ31455 protein		91	32	17	242	21	44	47	0.47485	Q4
Bm1_08275	hypothetical protein		116	9	22	4	17	45	53	0.842883	Q2						L4
Bm1_08280	B-box type zinc-finger protein ncl-1	GO:0005515; GO:0005622; GO:0008270; GO:0046872	1276	184	490	1114	252	565	1037	0.519815	Q3
Bm1_08285	Aminopeptidase P, N-terminal domain containing protein	GO:0004177; GO:0009987; GO:0030145	43	15	1	544	14	26	4	1.16269	Q1	LATE LARVAL					L3
Bm1_08290	hypothetical protein	GO:0016020; GO:0016021; GO:0016491; GO:0055114	101	0	0	0	0	1	0	3.51135	Q1	FEMALE/EGGS		EE	EE			GERMLINE
Bm1_08295	RNase H and integrase-like protein	GO:0003676; GO:0003677; GO:0015074	0	0	0	0	0	0	0
Bm1_08300	hypothetical protein		1	1	0	0	0	2	0	0.877589	Q2
Bm1_08305	hypothetical protein		0	0	0	0	0	238	0	5.0061	Q1	MALE	AM		MA
Bm1_08310	hypothetical protein		0	0	3	0	0	625	0	5.39111	Q1	MALE	AM		MA
Bm1_08315	EGF-like domain containing protein		7	0	0	1	0	7	1	1.16269	Q1
Bm1_08320	hypothetical protein		0	0	0	0	0	0	0
Bm1_08325	hypothetical protein		0	0	0	0	0	0	0
Bm1_08330	LOC129285 protein		1	2	0	135	3	2	13	1.34038	Q1	LATE LARVAL
Bm1_08335	Myb-like DNA-binding domain containing protein	GO:0003677; GO:0005634; GO:0045449	17	7	3	73	2	16	6	0.605473	Q3
Bm1_08340	hypothetical protein		5745	502	761	5750	2117	2242	5068	0.48584	Q3
Bm1_08345	hypothetical protein		761	134	111	1139	314	428	514	0.412179	Q4
Bm1_08350	DEAD/DEAH box helicase family protein	GO:0000166; GO:0003676; GO:0004386; GO:0005524; GO:0008026; GO:0016787	1468	335	443	2555	508	1729	1290	0.412179	Q4
Bm1_08355	annexin	GO:0005509; GO:0005544	50	12	7	703	55	22	5	1.03055	Q1	LATE LARVAL
Bm1_08360	nuclear DNA-binding protein C1D	GO:0003677	60	13	28	256	11	101	246	0.701364	Q2
Bm1_08365	hypothetical protein		10	1	10	1	6	4	25	0.99002	Q2
Bm1_08370	hypothetical protein		89	8	19	247	20	27	78	0.508318	Q3
Bm1_08375	cuticlin 1 precursor		152	2	0	78	3	10	18	1.34038	Q1	FEMALE/EGGS			EE			GERMLINE
Bm1_08380	hypothetical protein		113	5	1	109	5	10	3	1.05144	Q1			EE	EE			GERMLINE
Bm1_08385	Hypothetical 17.1 kDa protein in PUR5 3'region		0	1	5	1	11	4	23	1.26077	Q1			AF			L4	SOMATIC
Bm1_08390	hypothetical protein		19	0	0	22	0	3	1	1.2867	Q1
Bm1_08395	hypothetical protein		857	154	108	1964	192	478	518	0.432469	Q4
Bm1_08400	hypothetical protein		1322	148	250	751	135	339	501	0.543342	Q3
Bm1_08405	catechol-O-methyltransferase domain containing 1	GO:0008168; GO:0008171; GO:0016740	0	0	1	24	0	1	0	1.31323	Q1	LATE LARVAL
Bm1_08410	O-methyltransferase family protein	GO:0008168; GO:0008171; GO:0016740	0	0	3	53	10	2	17	1.16269	Q1			AF				SOMATIC
Bm1_08415	chromosome 14 open reading frame 169		98	10	19	171	39	89	141	0.48584	Q3
Bm1_08420	kinesin light chain protein 2, isoform a	GO:0003777; GO:0005488; GO:0005871	54	7	6	190	24	155	142	0.701364	Q2
Bm1_08425	hypothetical protein	GO:0005524; GO:0035299	88	8	6	285	42	176	20	0.730901	Q2		AM
Bm1_08430	hypothetical protein		122	61	37	624	102	165	94	0.45335	Q4
Bm1_08435	Neuronal acetylcholine receptor protein, alpha-2 chain precursor	GO:0004872; GO:0004889; GO:0005216; GO:0005230; GO:0005886; GO:0006810; GO:0006811; GO:0016020; GO:0016021; GO:0030054; GO:0045202; GO:0045211	4	2	2	54	14	18	8	0.631749	Q3
Bm1_08440	Calcium binding EGF domain containing protein		0	0	1	17	2	34	0	1.72405	Q1	MALE	AM		MA
Bm1_08445	hypothetical protein		0	0	0	4	0	0	0	0.895437	Q2
Bm1_08450	hypothetical protein		15	8	3	78	23	6	1	0.842883	Q2
Bm1_08455	Protein kinase domain containing protein	GO:0004672; GO:0005524; GO:0006468; GO:0016301	5	0	1	0	0	945	0	4.83048	Q1	MALE	AM		MA
Bm1_08460	karyopherin alpha	GO:0005488	0	0	0	0	0	0	0
Bm1_08465	hypothetical protein		87	2	4	16	0	64	238	1.68734	Q1	FEMALE/EGGS						GERMLINE
Bm1_08470	hypothetical protein		351	85	116	1599	269	556	376	0.432469	Q4
Bm1_08475	hypothetical protein		2980	38	188	306	41	4120	7941	1.6168	Q1	FEMALE/EGGS						GERMLINE
Bm1_08480	von Willebrand factor type A domain containing protein		61	9	7	135	17	52	8	0.55538	Q3
Bm1_08485	MGC53303 protein		1289	253	298	1328	297	526	1088	0.45335	Q4
Bm1_08490	Tudor domain containing protein 1		0	0	0	1	1	44	1	2.42613	Q1	MALE	AM		MA
Bm1_08495	hypothetical protein		9	1	2	42	6	5	7	0.519815	Q3
Bm1_08500	tRNA-Pro		0	1	0	3	0	0	0
Bm1_08505	hypothetical protein		2	0	0	0	0	1	0	0.842883	Q2
Bm1_08510	SD01790p		27	0	0	5	2	3	8	1.13949	Q1	FEMALE/EGGS						GERMLINE
Bm1_08515	hypothetical protein		4	0	0	2	0	0	1	0.877589	Q2
Bm1_08520	eukaryotic translation initiation factor 3 subunit 8	GO:0003743; GO:0005737; GO:0005852; GO:0006412; GO:0006413	2951	920	751	5819	1705	2265	3038	0.402248	Q4
Bm1_08525	hypothetical protein		258	100	64	1407	247	284	111	0.519815	Q3
Bm1_08530	Surf2		53	32	16	185	16	54	22	0.543342	Q3
Bm1_08535	phenylalanyl (f) trna synthetase protein 1, isoform b	GO:0000049; GO:0000166; GO:0004812; GO:0004826; GO:0005524; GO:0005737; GO:0006412; GO:0006418; GO:0006432	459	243	144	1923	354	600	392	0.442834	Q4
Bm1_08540	Rhomboid family protein	GO:0016021	1068	244	533	3406	1013	1573	716	0.464021	Q4
Bm1_08545	Mediator protein 4		743	178	202	863	307	727	442	0.432469	Q4
Bm1_08550	hypothetical protein		0	0	0	85	1	3	1	1.76178	Q1	LATE LARVAL					L3
Bm1_08555	Kelch motif family protein		169	62	48	306	49	263	123	0.47485	Q4
[truncated: 9,773 more rows]
